# Supplementary material for: Dynamics of primary productivity in relation to submerged vegetation of a shallow, eutrophic lagoon: A field and mesocosm study
Source: PLoS One. 2021 May 6;16(5):e0247696. doi: 10.1371/journal.pone.0247696 (PMC8101763; doi:10.1371/journal.pone.0247696)
Supplement: S1 Raw data — (TXT) [file pone.0247696.s002.txt]

Date	DateTime	Longitude	Latitude	Measured Oxygen saturation (%)	Oxygen saturation concentration at 100% (mmol/L)	Oxygen saturation concentration at 100% (mg/l)	Calculated Oxygen concentration (mg/L)	Temperature (°C)	Salinity	Fitted Chlorophyll a (µg/L)	site	Macrophytes	Daily Chlorophyll a (µg/L)
2014-01-01	2014-01-01T00:00:00Z	12.687111	54.429583	103.342072	377.9749501	12.09474483	12.49895991	3.592644	6.2	NA	Zingster Strom	NA	51.53
2014-01-01	2014-01-01T00:10:00Z	12.687111	54.429583	103.456291	377.9999209	12.09554387	12.51360106	3.582649	6.2	51.5291936978684	Zingster Strom	NA	51.53
2014-01-01	2014-01-01T00:20:00Z	12.687111	54.429583	103.431557	378.0275793	12.0964289	12.51152476	3.571579	6.2	51.416343156380194	Zingster Strom	NA	51.53
2014-01-01	2014-01-01T00:30:00Z	12.687111	54.429583	103.136002	378.0967067	12.0986409	12.47805452	3.543915	6.2	51.3034926148921	Zingster Strom	NA	51.53
2014-01-01	2014-01-01T00:40:00Z	12.687111	54.429583	103.319168	378.10134	12.09878916	12.5003683	3.542061	6.2	51.1906420734039	Zingster Strom	NA	51.53
2014-01-01	2014-01-01T00:50:00Z	12.687111	54.429583	103.092316	378.146836	12.10024497	12.47442279	3.523857	6.2	51.0777915319157	Zingster Strom	NA	51.53
2014-01-01	2014-01-01T01:00:00Z	12.687111	54.429583	103.151527	378.169796	12.10097967	12.48234531	3.514671	6.2	50.9649409904276	Zingster Strom	NA	51.53
2014-01-01	2014-01-01T01:10:00Z	12.687111	54.429583	103.205666	378.1734753	12.1010974	12.48901817	3.513199	6.2	50.8520904489394	Zingster Strom	NA	51.53
2014-01-01	2014-01-01T01:20:00Z	12.687111	54.429583	103.087318	378.2064684	12.10215314	12.47578509	3.5	6.2	50.7392399074512	Zingster Strom	NA	51.53
2014-01-01	2014-01-01T01:30:00Z	12.687111	54.429583	103.12413	378.2169201	12.10248758	12.48058503	3.495819	6.2	50.6263893659631	Zingster Strom	NA	51.53
2014-01-01	2014-01-01T01:40:00Z	12.687111	54.429583	103.253578	378.1798067	12.1013	12.49502523	3.510666	6.2	50.5135388244749	Zingster Strom	NA	51.53
2014-01-01	2014-01-01T01:50:00Z	12.687111	54.429583	102.934395	378.2255797	12.10276468	12.4579076	3.492355	6.2	50.4006882829867	Zingster Strom	NA	51.53
2014-01-01	2014-01-01T02:00:00Z	12.687111	54.429583	103.055061	378.1832012	12.10140862	12.47111403	3.509308	6.2	50.28783774149851	Zingster Strom	NA	51.53
2014-01-01	2014-01-01T02:10:00Z	12.687111	54.429583	103.013947	378.1939772	12.10175344	12.46649387	3.504997	6.2	50.1749872000104	Zingster Strom	NA	51.53
2014-01-01	2014-01-01T02:20:00Z	12.687111	54.429583	103.048203	378.1693761	12.10096623	12.46982825	3.514839	6.2	50.0621366585222	Zingster Strom	NA	51.53
2014-01-01	2014-01-01T02:30:00Z	12.687111	54.429583	102.877029	378.178072	12.10124449	12.4494008	3.51136	6.2	49.949286117034006	Zingster Strom	NA	51.53
2014-01-01	2014-01-01T02:40:00Z	12.687111	54.429583	102.850426	378.1905627	12.10164418	12.44659259	3.506363	6.2	49.8364355755459	Zingster Strom	NA	51.53
2014-01-01	2014-01-01T02:50:00Z	12.687111	54.429583	102.762474	378.2122654	12.10233864	12.4366626	3.497681	6.2	49.7235850340577	Zingster Strom	NA	51.53
2014-01-01	2014-01-01T03:00:00Z	12.687111	54.429583	102.703476	378.2124004	12.10234296	12.4295269	3.497627	6.2	49.610734492569506	Zingster Strom	NA	51.53
2014-01-01	2014-01-01T03:10:00Z	12.687111	54.429583	102.650711	378.2137153	12.10238503	12.42318429	3.497101	6.2	49.4978839510814	Zingster Strom	NA	51.53
2014-01-01	2014-01-01T03:20:00Z	12.687111	54.429583	102.55928	378.2205249	12.10260293	12.41234243	3.494377	6.2	49.3850334095932	Zingster Strom	NA	51.53
2014-01-01	2014-01-01T03:30:00Z	12.687111	54.429583	102.452682	378.2240147	12.1027146	12.39955571	3.492981	6.2	49.272182868105006	Zingster Strom	NA	51.53
2014-01-01	2014-01-01T03:40:00Z	12.687111	54.429583	102.228615	378.2221273	12.10265421	12.37237578	3.493736	6.2	49.1593323266169	Zingster Strom	NA	51.53
2014-01-01	2014-01-01T03:50:00Z	12.687111	54.429583	102.068207	378.2075758	12.10218858	12.35248689	3.499557	6.2	49.0464817851287	Zingster Strom	NA	51.53
2014-01-01	2014-01-01T04:00:00Z	12.687111	54.429583	101.96862	378.2036087	12.10206163	12.34030524	3.501144	6.2	48.933631243640505	Zingster Strom	NA	51.53
2014-01-01	2014-01-01T04:10:00Z	12.687111	54.429583	101.873207	378.211618	12.10231792	12.32901939	3.49794	6.2	48.820780702152305	Zingster Strom	NA	51.53
2014-01-01	2014-01-01T04:20:00Z	12.687111	54.429583	101.847374	378.1881605	12.10156731	12.32512852	3.507324	6.2	48.7079301606642	Zingster Strom	NA	51.53
2014-01-01	2014-01-01T04:30:00Z	12.687111	54.429583	101.664749	378.200899	12.10197493	12.30344243	3.502228	6.2	48.595079619176005	Zingster Strom	NA	51.53
2014-01-01	2014-01-01T04:40:00Z	12.687111	54.429583	101.383553	378.2502395	12.10355376	12.27101285	3.482491	6.2	48.482229077687805	Zingster Strom	NA	51.53
2014-01-01	2014-01-01T04:50:00Z	12.687111	54.429583	101.240089	378.2681704	12.10412753	12.25422949	3.475319	6.2	48.3693785361997	Zingster Strom	NA	51.53
2014-01-01	2014-01-01T05:00:00Z	12.687111	54.429583	101.113663	378.280664	12.10452731	12.23933095	3.470322	6.2	48.256527994711504	Zingster Strom	NA	51.53
2014-01-01	2014-01-01T05:10:00Z	12.687111	54.429583	100.979782	378.2844419	12.1046482	12.22324737	3.468811	6.2	48.143677453223304	Zingster Strom	NA	51.53
2014-01-01	2014-01-01T05:20:00Z	12.687111	54.429583	100.974236	378.2653102	12.10403601	12.22195788	3.476463	6.2	48.0308269117352	Zingster Strom	NA	51.53
2014-01-01	2014-01-01T05:30:00Z	12.687111	54.429583	100.958275	378.2440044	12.10335425	12.21933767	3.484985	6.2	47.917976370247004	Zingster Strom	NA	51.53
2014-01-01	2014-01-01T05:40:00Z	12.687111	54.429583	100.778259	378.2569747	12.10376928	12.19796796	3.479797	6.2	47.805125828758804	Zingster Strom	NA	51.53
2014-01-01	2014-01-01T05:50:00Z	12.687111	54.429583	100.565056	378.26138	12.10391025	12.17230412	3.478035	6.2	47.692275287270604	Zingster Strom	NA	51.53
2014-01-01	2014-01-01T06:00:00Z	12.687111	54.429583	100.252876	378.2973362	12.1050608	12.13567159	3.463654	6.2	47.579424745782504	Zingster Strom	NA	51.53
2014-01-01	2014-01-01T06:10:00Z	12.687111	54.429583	99.846291	378.3375719	12.10634829	12.08773975	3.447563	6.2	47.466574204294304	Zingster Strom	NA	51.53
2014-01-01	2014-01-01T06:20:00Z	12.687111	54.429583	99.679436	378.3860324	12.10789897	12.06908541	3.428185	6.2	47.353723662806104	Zingster Strom	NA	51.53
2014-01-01	2014-01-01T06:30:00Z	12.687111	54.429583	99.47197	378.4444444	12.10976809	12.04582488	3.404831	6.2	47.240873121318	Zingster Strom	NA	51.53
2014-01-01	2014-01-01T06:40:00Z	12.687111	54.429583	99.320602	378.5371457	12.11273442	12.03044074	3.367775	6.2	47.1280225798298	Zingster Strom	NA	51.53
2014-01-01	2014-01-01T06:50:00Z	12.687111	54.429583	99.2799	378.5945876	12.11457249	12.02733545	3.344818	6.2	47.0151720383416	Zingster Strom	NA	51.53
2014-01-01	2014-01-01T07:00:00Z	12.687111	54.429583	99.235741	378.6544058	12.1164866	12.02388526	3.320915	6.2	46.9023214968535	Zingster Strom	NA	51.53
2014-01-01	2014-01-01T07:10:00Z	12.687111	54.429583	99.109314	378.69723750000003	12.11785716	12.00992511	3.303802	6.2	46.7894709553653	Zingster Strom	NA	51.53
2014-01-01	2014-01-01T07:20:00Z	12.687111	54.429583	99.056252	378.7513216	12.11958779	12.00520942	3.282196	6.2	46.6766204138771	Zingster Strom	NA	51.53
2014-01-01	2014-01-01T07:30:00Z	12.687111	54.429583	99.041512	378.7921188	12.12089325	12.00471594	3.2659	6.2	46.563769872389	Zingster Strom	NA	51.53
2014-01-01	2014-01-01T07:40:00Z	12.687111	54.429583	98.971375	378.8029322	12.12123927	11.99655717	3.261581	6.2	46.4509193309008	Zingster Strom	NA	51.53
2014-01-01	2014-01-01T07:50:00Z	12.687111	54.429583	98.856453	378.8485101	12.12269771	11.98406896	3.243378	6.2	46.3380687894126	Zingster Strom	NA	51.53
2014-01-01	2014-01-01T08:00:00Z	12.687111	54.429583	98.833199	378.8699076	12.1233824	11.98192665	3.234833	6.2	46.2252182479244	Zingster Strom	NA	51.53
2014-01-01	2014-01-01T08:10:00Z	12.687111	54.429583	98.63208	378.9317955	12.12536274	11.95949747	3.210121	6.2	46.1123677064363	Zingster Strom	NA	51.53
2014-01-01	2014-01-01T08:20:00Z	12.687111	54.429583	98.525787	378.9638603	12.12638877	11.94761997	3.197319	6.2	45.9995171649481	Zingster Strom	NA	51.53
2014-01-01	2014-01-01T08:30:00Z	12.687111	54.429583	98.530357	378.9839442	12.12703143	11.94880736	3.189301	6.2	45.8866666234599	Zingster Strom	NA	51.53
2014-01-01	2014-01-01T08:40:00Z	12.687111	54.429583	98.418404	378.9903293	12.12723575	11.93543187	3.186752	6.2	45.7738160819718	Zingster Strom	NA	51.53
2014-01-01	2014-01-01T08:50:00Z	12.687111	54.429583	98.642342	379.0117523	12.12792126	11.96326557	3.1782	6.2	45.6609655404836	Zingster Strom	NA	51.53
2014-01-01	2014-01-01T09:00:00Z	12.687111	54.429583	98.577011	379.0381469	12.12876586	11.95617485	3.167664	6.2	45.5481149989954	Zingster Strom	NA	51.53
2014-01-01	2014-01-01T09:10:00Z	12.687111	54.429583	98.617455	379.0457931	12.12901052	11.96132149	3.164612	6.2	45.4352644575073	Zingster Strom	NA	51.53
2014-01-01	2014-01-01T09:20:00Z	12.687111	54.429583	98.571564	379.0771986	12.13001546	11.95674595	3.152077	6.2	45.3224139160191	Zingster Strom	NA	51.53
2014-01-01	2014-01-01T09:30:00Z	12.687111	54.429583	98.684303	379.103713	12.13086389	11.97125848	3.141495	6.2	45.2095633745309	Zingster Strom	NA	51.53
2014-01-01	2014-01-01T09:40:00Z	12.687111	54.429583	98.603378	379.1304975	12.131720960000001	11.96228668	3.130806	6.2	45.0967128330427	Zingster Strom	NA	51.53
2014-01-01	2014-01-01T09:50:00Z	12.687111	54.429583	98.419815	379.1673784	12.13290111	11.94117882	3.116089	6.2	44.9838622915546	Zingster Strom	NA	51.53
2014-01-01	2014-01-01T10:00:00Z	12.687111	54.429583	98.390419	379.1973603	12.13386049	11.93855618	3.104126	6.2	44.8710117500664	Zingster Strom	NA	51.53
2014-01-01	2014-01-01T10:10:00Z	12.687111	54.429583	98.693932	379.2491646	12.13551817	11.97702005	3.083458	6.2	44.7581612085782	Zingster Strom	NA	51.53
2014-01-01	2014-01-01T10:20:00Z	12.687111	54.429583	98.71093	379.2894238	12.13680641	11.98035448	3.067398	6.2	44.6453106670901	Zingster Strom	NA	51.53
2014-01-01	2014-01-01T10:30:00Z	12.687111	54.429583	98.755569	379.3090661	12.13743495	11.98639294	3.059563	6.2	44.5324601256019	Zingster Strom	NA	51.53
2014-01-01	2014-01-01T10:40:00Z	12.687111	54.429583	98.946159	379.3352734	12.13827355	12.01035544	3.04911	6.2	44.4196095841137	Zingster Strom	NA	51.53
2014-01-01	2014-01-01T10:50:00Z	12.687111	54.429583	99.049034	379.3684431	12.13933494	12.02389399	3.035881	6.2	44.3067590426256	Zingster Strom	NA	51.53
2014-01-01	2014-01-01T11:00:00Z	12.687111	54.429583	99.051117	379.3795763	12.13969119	12.02449972	3.031441	6.2	44.1939085011374	Zingster Strom	NA	51.53
2014-01-01	2014-01-01T11:10:00Z	12.687111	54.429583	98.958275	379.3719059	12.13944574	12.012986099999999	3.0345	6.2	44.0810579596492	Zingster Strom	NA	51.53
2014-01-01	2014-01-01T11:20:00Z	12.687111	54.429583	99.180473	379.3743732	12.13952469	12.04003801	3.033516	6.2	43.9682074181611	Zingster Strom	NA	51.53
2014-01-01	2014-01-01T11:30:00Z	12.687111	54.429583	99.330803	379.3596821	12.1390546	12.05782041	3.039375	6.2	43.8553568766729	Zingster Strom	NA	51.53
2014-01-01	2014-01-01T11:40:00Z	12.687111	54.429583	99.257439	379.3492565	12.13872099	12.04858358	3.043533	6.2	43.7425063351847	Zingster Strom	NA	51.53
2014-01-01	2014-01-01T11:50:00Z	12.687111	54.429583	99.460892	379.3571948	12.138975	12.07353282	3.040367	6.2	43.6296557936966	Zingster Strom	NA	51.53
2014-01-01	2014-01-01T12:00:00Z	12.687111	54.429583	99.320061	379.3084745	12.13741601	12.05488899	3.059799	6.2	43.5168052522084	Zingster Strom	NA	51.53
2014-01-01	2014-01-01T12:10:00Z	12.687111	54.429583	99.208099	379.2822891	12.13657811	12.04046843	3.070244	6.2	43.4039547107202	Zingster Strom	NA	51.53
2014-01-01	2014-01-01T12:20:00Z	12.687111	54.429583	99.342346	379.2668947	12.13608551	12.05627206	3.076385	6.2	43.291104169232	Zingster Strom	NA	51.53
2014-01-01	2014-01-01T12:30:00Z	12.687111	54.429583	99.383728	379.2596827	12.13585474	12.06106486	3.079262	6.2	43.1782536277439	Zingster Strom	NA	51.53
2014-01-01	2014-01-01T12:40:00Z	12.687111	54.429583	99.445938	379.2630493	12.13596246	12.0687217	3.077919	6.2	43.0654030862557	Zingster Strom	NA	51.53
2014-01-01	2014-01-01T12:50:00Z	12.687111	54.429583	99.448463	379.2583642	12.13581254	12.06887905	3.079788	6.2	42.9525525447675	Zingster Strom	NA	51.53
2014-01-01	2014-01-01T13:00:00Z	12.687111	54.429583	99.310211	379.255514	12.13572134	12.05201047	3.080925	6.2	42.8397020032794	Zingster Strom	NA	51.53
2014-01-01	2014-01-01T13:10:00Z	12.687111	54.429583	99.685242	379.2505408	12.1355622	12.09736455	3.082909	6.2	42.7268514617912	Zingster Strom	NA	51.53
2014-01-01	2014-01-01T13:20:00Z	12.687111	54.429583	99.756958	379.2381881	12.13516693	12.10567338	3.087837	6.2	42.614000920303	Zingster Strom	NA	51.53
2014-01-01	2014-01-01T13:30:00Z	12.687111	54.429583	99.825607	379.244996	12.13538478	12.11422152	3.085121	6.2	42.5011503788149	Zingster Strom	NA	51.53
2014-01-01	2014-01-01T13:40:00Z	12.687111	54.429583	100.196365	379.2377294	12.13515225	12.15898145	3.08802	6.2	42.3882998373267	Zingster Strom	NA	51.53
2014-01-01	2014-01-01T13:50:00Z	12.687111	54.429583	100.23745	379.2342277	12.1350402	12.16385486	3.089417	6.2	42.2754492958385	Zingster Strom	NA	51.53
2014-01-01	2014-01-01T14:00:00Z	12.687111	54.429583	100.069931	379.229563	12.13489094	12.14337699	3.091278	6.2	42.1625987543504	Zingster Strom	NA	51.53
2014-01-01	2014-01-01T14:10:00Z	12.687111	54.429583	99.871071	379.2373834	12.13514119	12.11949547	3.088158	6.2	42.0497482128622	Zingster Strom	NA	51.53
2014-01-01	2014-01-01T14:20:00Z	12.687111	54.429583	100.143028	379.1694234	12.13296654	12.15032008	3.115273	6.2	41.936897671374	Zingster Strom	NA	51.53
2014-01-01	2014-01-01T14:30:00Z	12.687111	54.429583	100.168655	379.180438	12.133319	12.15378245	3.110878	6.2	41.8240471298858	Zingster Strom	NA	51.53
2014-01-01	2014-01-01T14:40:00Z	12.687111	54.429583	100.514427	379.0517007	12.12919956	12.19159544	3.162254	6.2	41.7111965883977	Zingster Strom	NA	51.53
2014-01-01	2014-01-01T14:50:00Z	12.687111	54.429583	100.818802	378.9373181	12.12553945	12.22482361	3.207916	6.2	41.5983460469095	Zingster Strom	NA	51.53
2014-01-01	2014-01-01T15:00:00Z	12.687111	54.429583	100.692139	378.8871416	12.12393387	12.20784834	3.227951	6.2	41.4854955054213	Zingster Strom	NA	51.53
2014-01-01	2014-01-01T15:10:00Z	12.687111	54.429583	100.800262	378.8591323	12.1230376	12.22005367	3.239136	6.2	41.3726449639332	Zingster Strom	NA	51.53
2014-01-01	2014-01-01T15:20:00Z	12.687111	54.429583	100.791695	378.8461614	12.122622550000001	12.21859675	3.244316	6.2	41.259794422445	Zingster Strom	NA	51.53
2014-01-01	2014-01-01T15:30:00Z	12.687111	54.429583	100.732437	378.8123113	12.12153939	12.21032203	3.257835	6.2	41.1469438809568	Zingster Strom	NA	51.53
2014-01-01	2014-01-01T15:40:00Z	12.687111	54.429583	101.122643	378.7587893	12.11982675	12.25588913	3.279213	6.2	41.0340933394687	Zingster Strom	NA	51.53
2014-01-01	2014-01-01T15:50:00Z	12.687111	54.429583	100.937668	378.7242385	12.11872116	12.23235453	3.293015	6.2	40.9212427979805	Zingster Strom	NA	51.53
2014-01-01	2014-01-01T16:00:00Z	12.687111	54.429583	100.738701	378.705868	12.11813333	12.2076501	3.300354	6.2	40.8083922564923	Zingster Strom	NA	51.53
2014-01-01	2014-01-01T16:10:00Z	12.687111	54.429583	100.597404	378.7065939	12.11815656	12.19055091	3.300064	6.2	40.695541715004204	Zingster Strom	NA	51.53
2014-01-01	2014-01-01T16:20:00Z	12.687111	54.429583	100.277756	378.6849379	12.11746359	12.15112057	3.308716	6.2	40.582691173516	Zingster Strom	NA	51.53
2014-01-01	2014-01-01T16:30:00Z	12.687111	54.429583	100.19735	378.6955355	12.1178027	12.14171718	3.304482	6.2	40.4698406320278	Zingster Strom	NA	51.53
2014-01-01	2014-01-01T16:40:00Z	12.687111	54.429583	100.210205	378.7010371	12.11797875	12.14345134	3.302284	6.2	40.3569900905396	Zingster Strom	NA	51.53
2014-01-01	2014-01-01T16:50:00Z	12.687111	54.429583	100.244797	378.7106614	12.11828671	12.14795192	3.298439	6.2	40.244139549051496	Zingster Strom	NA	51.53
2014-01-01	2014-01-01T17:00:00Z	12.687111	54.429583	100.30925	378.7249845	12.11874503	12.15622225	3.292717	6.2	40.131289007563296	Zingster Strom	NA	51.53
2014-01-01	2014-01-01T17:10:00Z	12.687111	54.429583	100.265907	378.7444449	12.11936774	12.15159399	3.284943	6.2	40.0184384660751	Zingster Strom	NA	51.53
2014-01-01	2014-01-01T17:20:00Z	12.687111	54.429583	100.197128	378.7680145	12.12012194	12.1440141	3.275528	6.2	39.905587924586996	Zingster Strom	NA	51.53
2014-01-01	2014-01-01T17:30:00Z	12.687111	54.429583	100.217834	378.8216505	12.12183823	12.14824371	3.254105	6.2	39.792737383098796	Zingster Strom	NA	51.53
2014-01-01	2014-01-01T17:40:00Z	12.687111	54.429583	100.548134	378.8840464	12.12383482	12.19028968	3.229187	6.2	39.679886841610596	Zingster Strom	NA	51.53
2014-01-01	2014-01-01T17:50:00Z	12.687111	54.429583	100.644997	378.93017	12.12531072	12.20351861	3.21077	6.2	39.5670363001225	Zingster Strom	NA	51.53
2014-01-01	2014-01-01T18:00:00Z	12.687111	54.429583	100.613724	378.9896028	12.1272125	12.20164012	3.187042	6.2	39.454185758634296	Zingster Strom	NA	51.53
2014-01-01	2014-01-01T18:10:00Z	12.687111	54.429583	100.77932	379.0508213	12.12917142	12.22369648	3.162605	6.2	39.341335217146096	Zingster Strom	NA	51.53
2014-01-01	2014-01-01T18:20:00Z	12.687111	54.429583	100.865135	379.0873311	12.13033969	12.2352835	3.148033	6.2	39.228484675658	Zingster Strom	NA	51.53
2014-01-01	2014-01-01T18:30:00Z	12.687111	54.429583	100.978027	379.1549707	12.13250408	12.25116324	3.12104	6.2	39.115634134169795	Zingster Strom	NA	51.53
2014-01-01	2014-01-01T18:40:00Z	12.687111	54.429583	100.993935	379.2102857	12.13427409	12.25488089	3.098969	6.2	39.002783592681595	Zingster Strom	NA	51.53
2014-01-01	2014-01-01T18:50:00Z	12.687111	54.429583	100.795021	379.2650196	12.13602551	12.23250946	3.077133	6.2	38.889933051193395	Zingster Strom	NA	51.53
2014-01-01	2014-01-01T19:00:00Z	12.687111	54.429583	100.6922	379.3196636	12.13777405	12.22179173	3.055336	6.2	38.7770825097053	Zingster Strom	NA	51.53
2014-01-01	2014-01-01T19:10:00Z	12.687111	54.429583	100.53537	379.3759028	12.13957364	12.20456527	3.032906	6.2	38.664231968217095	Zingster Strom	NA	51.53
2014-01-01	2014-01-01T19:20:00Z	12.687111	54.429583	100.385437	379.4135749	12.1407791	12.18757416	3.017883	6.2	38.551381426728895	Zingster Strom	NA	51.53
2014-01-01	2014-01-01T19:30:00Z	12.687111	54.429583	100.41658	379.5513358	12.14518728	12.19578171	2.962959	6.2	38.4385308852408	Zingster Strom	NA	51.53
2014-01-01	2014-01-01T19:40:00Z	12.687111	54.429583	100.467339	379.7034114	12.15005352	12.20683546	2.902351	6.2	38.325680343752595	Zingster Strom	NA	51.53
2014-01-01	2014-01-01T19:50:00Z	12.687111	54.429583	100.524185	379.8213942	12.15382883	12.21753738	2.855347	6.2	38.212829802264395	Zingster Strom	NA	51.53
2014-01-01	2014-01-01T20:00:00Z	12.687111	54.429583	100.488457	379.8940511	12.15615376	12.21553135	2.826408	6.2	38.0999792607763	Zingster Strom	NA	51.53
2014-01-01	2014-01-01T20:10:00Z	12.687111	54.429583	100.508942	379.9494739	12.15792722	12.21980402	2.804337	6.2	37.9871287192881	Zingster Strom	NA	51.53
2014-01-01	2014-01-01T20:20:00Z	12.687111	54.429583	100.384712	380.0238029	12.16030567	12.20708782	2.774742	6.2	37.874278177799894	Zingster Strom	NA	51.53
2014-01-01	2014-01-01T20:30:00Z	12.687111	54.429583	100.381157	380.085917	12.16229324	12.20865067	2.750015	6.2	37.7614276363118	Zingster Strom	NA	51.53
2014-01-01	2014-01-01T20:40:00Z	12.687111	54.429583	100.269379	380.1510111	12.16437617	12.19714445	2.724106	6.2	37.6485770948236	Zingster Strom	NA	51.53
2014-01-01	2014-01-01T20:50:00Z	12.687111	54.429583	100.216171	380.2083712	12.16621163	12.19251145	2.701279	6.2	37.535726553335394	Zingster Strom	NA	51.53
2014-01-01	2014-01-01T21:00:00Z	12.687111	54.429583	100.218239	380.2430196	12.16732033	12.19387417	2.687492	6.2	37.4228760118472	Zingster Strom	NA	51.53
2014-01-01	2014-01-01T21:10:00Z	12.687111	54.429583	100.221062	380.3085051	12.16941579	12.19631775	2.661438	6.2	37.3100254703591	Zingster Strom	NA	51.53
2014-01-01	2014-01-01T21:20:00Z	12.687111	54.429583	100.190247	380.351446	12.17078985	12.19394441	2.644356	6.2	37.1971749288709	Zingster Strom	NA	51.53
2014-01-01	2014-01-01T21:30:00Z	12.687111	54.429583	100.074532	380.4020075	12.17240776	12.1814801	2.624245	6.2	37.0843243873827	Zingster Strom	NA	51.53
2014-01-01	2014-01-01T21:40:00Z	12.687111	54.429583	100.009071	380.4185619	12.17293748	12.17404169	2.617661	6.2	36.9714738458946	Zingster Strom	NA	51.53
2014-01-01	2014-01-01T21:50:00Z	12.687111	54.429583	99.935509	380.4451903	12.17378955	12.16593856	2.607071	6.2	36.8586233044064	Zingster Strom	NA	51.53
2014-01-01	2014-01-01T22:00:00Z	12.687111	54.429583	99.824699	380.4806072	12.17492285	12.15358009	2.592987	6.2	36.7457727629182	Zingster Strom	NA	51.53
2014-01-01	2014-01-01T22:10:00Z	12.687111	54.429583	99.692978	380.4805116	12.17491979	12.13754011	2.593025	6.2	36.6329222214301	Zingster Strom	NA	51.53
2014-01-01	2014-01-01T22:20:00Z	12.687111	54.429583	99.699791	380.5003313	12.175554	12.13900189	2.585144	6.2	36.5200716799419	Zingster Strom	NA	51.53
2014-01-01	2014-01-01T22:30:00Z	12.687111	54.429583	99.683388	380.5077001	12.1757898	12.13723978	2.582214	6.2	36.4072211384537	Zingster Strom	NA	51.53
2014-01-01	2014-01-01T22:40:00Z	12.687111	54.429583	99.702812	380.5417973	12.17688086	12.14069264	2.568657	6.2	36.2943705969656	Zingster Strom	NA	51.53
2014-01-01	2014-01-01T22:50:00Z	12.687111	54.429583	99.724457	380.5493958	12.17712401	12.143570800000001	2.565636	6.2	36.1815200554774	Zingster Strom	NA	51.53
2014-01-01	2014-01-01T23:00:00Z	12.687111	54.429583	99.718842	380.5847067	12.17825391	12.14401378	2.551598	6.2	36.0686695139892	Zingster Strom	NA	51.53
2014-01-01	2014-01-01T23:10:00Z	12.687111	54.429583	99.7808	380.6005421	12.17876063	12.15206478	2.545303	6.2	35.955818972501	Zingster Strom	NA	51.53
2014-01-01	2014-01-01T23:20:00Z	12.687111	54.429583	99.762321	380.6356086	12.17988271	12.15093369	2.531364	6.2	35.8429684310129	Zingster Strom	NA	51.53
2014-01-01	2014-01-01T23:30:00Z	12.687111	54.429583	99.738075	380.6515392	12.18039247	12.14848898	2.525032	6.2	35.7301178895247	Zingster Strom	NA	51.53
2014-01-01	2014-01-01T23:40:00Z	12.687111	54.429583	99.81398	380.6442079	12.18015788	12.15750035	2.527946	6.2	35.617267348036506	Zingster Strom	NA	51.53
2014-01-01	2014-01-01T23:50:00Z	12.687111	54.429583	99.812881	380.6631706	12.18076466	12.15797214	2.520409	6.2	35.5044168065484	Zingster Strom	NA	51.53
2014-01-02	2014-01-02T00:00:00Z	12.687111	54.429583	99.807175	371.2990977	11.88112557	11.85821579	2.522041	7.2	35.3915662650602	Zingster Strom	NA	35.39
2014-01-02	2014-01-02T00:10:00Z	12.687111	54.429583	99.765839	371.3051281	11.88131853	11.85349712	2.519562	7.2	35.3915662650602	Zingster Strom	NA	35.39
2014-01-02	2014-01-02T00:20:00Z	12.687111	54.429583	99.703476	371.3168388	11.88169326	11.84646119	2.514748	7.2	35.410312578987195	Zingster Strom	NA	35.39
2014-01-02	2014-01-02T00:30:00Z	12.687111	54.429583	99.665428	371.318678	11.88175211	11.8419991	2.513992	7.2	35.4290588929143	Zingster Strom	NA	35.39
2014-01-02	2014-01-02T00:40:00Z	12.687111	54.429583	99.750381	371.3040334	11.8812835	11.85162556	2.520012	7.2	35.4478052068413	Zingster Strom	NA	35.39
2014-01-02	2014-01-02T00:50:00Z	12.687111	54.429583	99.730316	371.2915446	11.88088388	11.84884303	2.525146	7.2	35.4665515207684	Zingster Strom	NA	35.39
2014-01-02	2014-01-02T01:00:00Z	12.687111	54.429583	99.707092	371.2755268	11.88037133	11.84557277	2.531731	7.2	35.4852978346954	Zingster Strom	NA	35.39
2014-01-02	2014-01-02T01:10:00Z	12.687111	54.429583	99.693321	371.2566371	11.87976688	11.84333413	2.539497	7.2	35.5040441486224	Zingster Strom	NA	35.39
2014-01-02	2014-01-02T01:20:00Z	12.687111	54.429583	99.691307	371.2559317	11.87974431	11.84307237	2.539787	7.2	35.522790462549494	Zingster Strom	NA	35.39
2014-01-02	2014-01-02T01:30:00Z	12.687111	54.429583	99.670563	371.2458184	11.87942069	11.84028549	2.543945	7.2	35.5415367764765	Zingster Strom	NA	35.39
2014-01-02	2014-01-02T01:40:00Z	12.687111	54.429583	99.672119	371.2368558	11.8791339	11.84018448	2.54763	7.2	35.5602830904035	Zingster Strom	NA	35.39
2014-01-02	2014-01-02T01:50:00Z	12.687111	54.429583	99.743843	371.2364642	11.87912137	11.84869217	2.547791	7.2	35.579029404330605	Zingster Strom	NA	35.39
2014-01-02	2014-01-02T02:00:00Z	12.687111	54.429583	99.785835	371.2337183	11.8790335	11.85359277	2.54892	7.2	35.597775718257594	Zingster Strom	NA	35.39
2014-01-02	2014-01-02T02:10:00Z	12.687111	54.429583	99.810722	371.2197848	11.87858765	11.8561041	2.554649	7.2	35.6165220321846	Zingster Strom	NA	35.39
2014-01-02	2014-01-02T02:20:00Z	12.687111	54.429583	99.893433	371.2028435	11.87804555	11.86538747	2.561615	7.2	35.6352683461117	Zingster Strom	NA	35.39
2014-01-02	2014-01-02T02:30:00Z	12.687111	54.429583	99.813171	371.1960536	11.87782828	11.85563705	2.564407	7.2	35.654014660038705	Zingster Strom	NA	35.39
2014-01-02	2014-01-02T02:40:00Z	12.687111	54.429583	99.870857	371.1942151	11.87776945	11.86243014	2.565163	7.2	35.6727609739658	Zingster Strom	NA	35.39
2014-01-02	2014-01-02T02:50:00Z	12.687111	54.429583	99.912224	371.2042711	11.87809123	11.86766512	2.561028	7.2	35.6915072878928	Zingster Strom	NA	35.39
2014-01-02	2014-01-02T03:00:00Z	12.687111	54.429583	99.875763	371.2091326	11.87824679	11.86348961	2.559029	7.2	35.7102536018198	Zingster Strom	NA	35.39
2014-01-02	2014-01-02T03:10:00Z	12.687111	54.429583	99.902786	371.2149232	11.87843208	11.86688458	2.556648	7.2	35.7289999157469	Zingster Strom	NA	35.39
2014-01-02	2014-01-02T03:20:00Z	12.687111	54.429583	99.852463	371.2136974	11.87839286	11.86086784	2.557152	7.2	35.7477462296739	Zingster Strom	NA	35.39
2014-01-02	2014-01-02T03:30:00Z	12.687111	54.429583	99.885933	371.225257	11.87876275	11.865213	2.552399	7.2	35.7664925436009	Zingster Strom	NA	35.39
2014-01-02	2014-01-02T03:40:00Z	12.687111	54.429583	99.838844	371.2378384	11.87916534	11.86002135	2.547226	7.2	35.785238857528	Zingster Strom	NA	35.39
2014-01-02	2014-01-02T03:50:00Z	12.687111	54.429583	99.78315	371.2561166	11.87975022	11.85398899	2.539711	7.2	35.803985171455	Zingster Strom	NA	35.39
2014-01-02	2014-01-02T04:00:00Z	12.687111	54.429583	99.809959	371.2771054	11.88042184	11.85784417	2.531082	7.2	35.8227314853821	Zingster Strom	NA	35.39
2014-01-02	2014-01-02T04:10:00Z	12.687111	54.429583	99.807945	371.3022138	11.88122528	11.85840679	2.52076	7.2	35.841477799309104	Zingster Strom	NA	35.39
2014-01-02	2014-01-02T04:20:00Z	12.687111	54.429583	99.700737	371.3216288	11.88184654	11.84628857	2.512779	7.2	35.8602241132361	Zingster Strom	NA	35.39
2014-01-02	2014-01-02T04:30:00Z	12.687111	54.429583	99.7099	371.3397239	11.88242556	11.84795464	2.505341	7.2	35.878970427163196	Zingster Strom	NA	35.39
2014-01-02	2014-01-02T04:40:00Z	12.687111	54.429583	99.67907	371.3622405	11.88314606	11.84500948	2.496086	7.2	35.8977167410902	Zingster Strom	NA	35.39
2014-01-02	2014-01-02T04:50:00Z	12.687111	54.429583	99.560577	371.3776465	11.88363903	11.83141959	2.489754	7.2	35.9164630550172	Zingster Strom	NA	35.39
2014-01-02	2014-01-02T05:00:00Z	12.687111	54.429583	99.564476	371.3877074	11.88396097	11.83220347	2.485619	7.2	35.9352093689443	Zingster Strom	NA	35.39
2014-01-02	2014-01-02T05:10:00Z	12.687111	54.429583	99.584236	371.3943548	11.88417368	11.83476357	2.482887	7.2	35.953955682871296	Zingster Strom	NA	35.39
2014-01-02	2014-01-02T05:20:00Z	12.687111	54.429583	99.676933	371.3928876	11.88412673	11.84573304	2.48349	7.2	35.9727019967983	Zingster Strom	NA	35.39
2014-01-02	2014-01-02T05:30:00Z	12.687111	54.429583	99.6688	371.3883206	11.88398059	11.84462085	2.485367	7.2	35.991448310725396	Zingster Strom	NA	35.39
2014-01-02	2014-01-02T05:40:00Z	12.687111	54.429583	99.648453	371.382065	11.88378042	11.84200335	2.487938	7.2	36.0101946246524	Zingster Strom	NA	35.39
2014-01-02	2014-01-02T05:50:00Z	12.687111	54.429583	99.565086	371.3891186	11.88400613	11.83232092	2.485039	7.2	36.0289409385795	Zingster Strom	NA	35.39
2014-01-02	2014-01-02T06:00:00Z	12.687111	54.429583	99.662354	371.3896199	11.88402217	11.84389624	2.484833	7.2	36.0476872525065	Zingster Strom	NA	35.39
2014-01-02	2014-01-02T06:10:00Z	12.687111	54.429583	99.439629	371.3967686	11.88425092	11.81765502	2.481895	7.2	36.0664335664335	Zingster Strom	NA	35.39
2014-01-02	2014-01-02T06:20:00Z	12.687111	54.429583	99.575943	371.3850164	11.88387486	11.83348046	2.486725	7.2	36.0851798803606	Zingster Strom	NA	35.39
2014-01-02	2014-01-02T06:30:00Z	12.687111	54.429583	99.644394	371.3842548	11.88385049	11.84159081	2.487038	7.2	36.1039261942876	Zingster Strom	NA	35.39
2014-01-02	2014-01-02T06:40:00Z	12.687111	54.429583	99.636299	371.3880432	11.88397172	11.84074959	2.485481	7.2	36.1226725082146	Zingster Strom	NA	35.39
2014-01-02	2014-01-02T06:50:00Z	12.687111	54.429583	99.696152	371.3854811	11.88388973	11.84778077	2.486534	7.2	36.141418822141695	Zingster Strom	NA	35.39
2014-01-02	2014-01-02T07:00:00Z	12.687111	54.429583	99.684502	371.3871527	11.88394322	11.84644962	2.485847	7.2	36.1601651360687	Zingster Strom	NA	35.39
2014-01-02	2014-01-02T07:10:00Z	12.687111	54.429583	99.627594	371.3932404	11.88413802	11.83988078	2.483345	7.2	36.1789114499958	Zingster Strom	NA	35.39
2014-01-02	2014-01-02T07:20:00Z	12.687111	54.429583	99.558617	371.395097	11.88419743	11.8317426	2.482582	7.2	36.1976577639228	Zingster Strom	NA	35.39
2014-01-02	2014-01-02T07:30:00Z	12.687111	54.429583	99.36747	371.4490474	11.88592378	11.81074174	2.460411	7.2	36.216404077849795	Zingster Strom	NA	35.39
2014-01-02	2014-01-02T07:40:00Z	12.687111	54.429583	99.339706	371.4707894	11.8866195	11.80813286	2.451477	7.2	36.235150391776905	Zingster Strom	NA	35.39
2014-01-02	2014-01-02T07:50:00Z	12.687111	54.429583	99.351265	371.484029	11.88704315	11.80992774	2.446037	7.2	36.2538967057039	Zingster Strom	NA	35.39
2014-01-02	2014-01-02T08:00:00Z	12.687111	54.429583	99.314072	371.5260312	11.88838717	11.80684139	2.42878	7.2	36.2726430196309	Zingster Strom	NA	35.39
2014-01-02	2014-01-02T08:10:00Z	12.687111	54.429583	99.357872	371.5168208	11.88809245	11.81175568	2.432564	7.2	36.291389333558	Zingster Strom	NA	35.39
2014-01-02	2014-01-02T08:20:00Z	12.687111	54.429583	99.353935	371.5135714	11.88798847	11.81118434	2.433899	7.2	36.310135647485005	Zingster Strom	NA	35.39
2014-01-02	2014-01-02T08:30:00Z	12.687111	54.429583	99.392303	371.5284287	11.88846389	11.81621805	2.427795	7.2	36.3288819614121	Zingster Strom	NA	35.39
2014-01-02	2014-01-02T08:40:00Z	12.687111	54.429583	99.302338	371.6952466	11.89380186	11.81082332	2.359276	7.2	36.3476282753391	Zingster Strom	NA	35.39
2014-01-02	2014-01-02T08:50:00Z	12.687111	54.429583	99.616219	371.8230175	11.89789037	11.85222853	2.306816	7.2	36.3663745892661	Zingster Strom	NA	35.39
2014-01-02	2014-01-02T09:00:00Z	12.687111	54.429583	99.671509	371.8575884	11.8989966	11.85990947	2.292625	7.2	36.3851209031932	Zingster Strom	NA	35.39
2014-01-02	2014-01-02T09:10:00Z	12.687111	54.429583	99.725281	371.8641663	11.89920709	11.8665177	2.289925	7.2	36.4038672171202	Zingster Strom	NA	35.39
2014-01-02	2014-01-02T09:20:00Z	12.687111	54.429583	99.865486	371.8904888	11.90004937	11.88404214	2.279121	7.2	36.4226135310472	Zingster Strom	NA	35.39
2014-01-02	2014-01-02T09:30:00Z	12.687111	54.429583	99.922531	371.9162722	11.90087441	11.89165492	2.268539	7.2	36.4413598449743	Zingster Strom	NA	35.39
2014-01-02	2014-01-02T09:40:00Z	12.687111	54.429583	100.064911	371.9164378	11.90087971	11.90860469	2.268471	7.2	36.460106158901304	Zingster Strom	NA	35.39
2014-01-02	2014-01-02T09:50:00Z	12.687111	54.429583	100.177368	371.9193935	11.90097429	11.92208281	2.267258	7.2	36.4788524728284	Zingster Strom	NA	35.39
2014-01-02	2014-01-02T10:00:00Z	12.687111	54.429583	100.300392	371.9558888	11.90214209	11.93789518	2.252281	7.2	36.497598786755404	Zingster Strom	NA	35.39
2014-01-02	2014-01-02T10:10:00Z	12.687111	54.429583	100.38755	371.9587692	11.90223426	11.94836137	2.251099	7.2	36.5163451006824	Zingster Strom	NA	35.39
2014-01-02	2014-01-02T10:20:00Z	12.687111	54.429583	99.984093	371.8094492	11.8974562	11.89556367	2.312386	7.2	36.5350914146095	Zingster Strom	NA	35.39
2014-01-02	2014-01-02T10:30:00Z	12.687111	54.429583	100.468231	371.8541485	11.89888653	11.9546008	2.294037	7.2	36.5538377285365	Zingster Strom	NA	35.39
2014-01-02	2014-01-02T10:40:00Z	12.687111	54.429583	100.448593	371.8324961	11.89819368	11.95156814	2.302925	7.2	36.572584042463504	Zingster Strom	NA	35.39
2014-01-02	2014-01-02T10:50:00Z	12.687111	54.429583	100.764725	371.8461188	11.89862959	11.98962138	2.297333	7.2	36.5913303563906	Zingster Strom	NA	35.39
2014-01-02	2014-01-02T11:00:00Z	12.687111	54.429583	100.87674	371.838406	11.89838279	12.00270067	2.300499	7.2	36.610076670317596	Zingster Strom	NA	35.39
2014-01-02	2014-01-02T11:10:00Z	12.687111	54.429583	100.3675	371.7589585	11.89584056	11.93955778	2.333115	7.2	36.6288229842446	Zingster Strom	NA	35.39
2014-01-02	2014-01-02T11:20:00Z	12.687111	54.429583	100.551346	371.712656	11.89435894	11.95993801	2.352127	7.2	36.6475692981717	Zingster Strom	NA	35.39
2014-01-02	2014-01-02T11:30:00Z	12.687111	54.429583	100.511063	371.6776529	11.89323888	11.95402082	2.366501	7.2	36.6663156120987	Zingster Strom	NA	35.39
2014-01-02	2014-01-02T11:40:00Z	12.687111	54.429583	100.146507	371.6220161	11.89145857	11.90888039	2.389351	7.2	36.6850619260258	Zingster Strom	NA	35.39
2014-01-02	2014-01-02T11:50:00Z	12.687111	54.429583	100.331512	371.5988167	11.89071622	11.93013537	2.39888	7.2	36.7038082399528	Zingster Strom	NA	35.39
2014-01-02	2014-01-02T12:00:00Z	12.687111	54.429583	100.976074	371.6329578	11.89180869	12.00788154	2.384857	7.2	36.7225545538798	Zingster Strom	NA	35.39
2014-01-02	2014-01-02T12:10:00Z	12.687111	54.429583	101.034805	371.6267151	11.89160893	12.01466389	2.387421	7.2	36.7413008678069	Zingster Strom	NA	35.39
2014-01-02	2014-01-02T12:20:00Z	12.687111	54.429583	101.285912	371.6523877	11.89243042	12.04535661	2.376877	7.2	36.7600471817339	Zingster Strom	NA	35.39
2014-01-02	2014-01-02T12:30:00Z	12.687111	54.429583	101.441299	371.6430816	11.89213264	12.06353383	2.380699	7.2	36.7787934956609	Zingster Strom	NA	35.39
2014-01-02	2014-01-02T12:40:00Z	12.687111	54.429583	101.451004	371.6268636	11.89161368	12.06416147	2.38736	7.2	36.797539809587995	Zingster Strom	NA	35.39
2014-01-02	2014-01-02T12:50:00Z	12.687111	54.429583	101.527382	371.5976286	11.8906782	12.07229428	2.399368	7.2	36.816286123515	Zingster Strom	NA	35.39
2014-01-02	2014-01-02T13:00:00Z	12.687111	54.429583	101.433136	371.5782381	11.89005773	12.06045842	2.407333	7.2	36.8350324374421	Zingster Strom	NA	35.39
2014-01-02	2014-01-02T13:10:00Z	12.687111	54.429583	101.671089	371.5773277	11.89002859	12.08872155	2.407707	7.2	36.853778751369106	Zingster Strom	NA	35.39
2014-01-02	2014-01-02T13:20:00Z	12.687111	54.429583	101.940636	371.5984272	11.89070375	12.12145903	2.39904	7.2	36.872525065296095	Zingster Strom	NA	35.39
2014-01-02	2014-01-02T13:30:00Z	12.687111	54.429583	102.21994	371.6433227	11.89214035	12.15613873	2.3806	7.2	36.8912713792232	Zingster Strom	NA	35.39
2014-01-02	2014-01-02T13:40:00Z	12.687111	54.429583	102.193787	371.6525362	11.89243518	12.15332987	2.376816	7.2	36.9100176931502	Zingster Strom	NA	35.39
2014-01-02	2014-01-02T13:50:00Z	12.687111	54.429583	101.177788	371.5761567	11.88999112	12.03003001	2.408188	7.2	36.928764007077206	Zingster Strom	NA	35.39
2014-01-02	2014-01-02T14:00:00Z	12.687111	54.429583	101.092339	371.5725904	11.889877	12.01975477	2.409653	7.2	36.9475103210043	Zingster Strom	NA	35.39
2014-01-02	2014-01-02T14:10:00Z	12.687111	54.429583	101.071419	371.6024393	11.89083213	12.01823277	2.397392	7.2	36.9662566349313	Zingster Strom	NA	35.39
2014-01-02	2014-01-02T14:20:00Z	12.687111	54.429583	100.986626	371.6041289	11.8908862	12.00820477	2.396698	7.2	36.9850029488583	Zingster Strom	NA	35.39
2014-01-02	2014-01-02T14:30:00Z	12.687111	54.429583	101.36882	371.6040729	11.89088441	12.05364921	2.396721	7.2	37.0037492627854	Zingster Strom	NA	35.39
2014-01-02	2014-01-02T14:40:00Z	12.687111	54.429583	100.928177	371.5730358	11.88989126	12.0002505	2.40947	7.2	37.0224955767124	Zingster Strom	NA	35.39
2014-01-02	2014-01-02T14:50:00Z	12.687111	54.429583	101.239494	371.5692845	11.88977122	12.03714422	2.411011	7.2	37.041241890639505	Zingster Strom	NA	35.39
2014-01-02	2014-01-02T15:00:00Z	12.687111	54.429583	101.204002	371.5502119	11.88916092	12.03230666	2.418846	7.2	37.0599882045665	Zingster Strom	NA	35.39
2014-01-02	2014-01-02T15:10:00Z	12.687111	54.429583	101.241562	371.5345383	11.88865938	12.03626446	2.425285	7.2	37.0787345184935	Zingster Strom	NA	35.39
2014-01-02	2014-01-02T15:20:00Z	12.687111	54.429583	101.070763	371.5100057	11.88787437	12.01516533	2.435364	7.2	37.0974808324206	Zingster Strom	NA	35.39
2014-01-02	2014-01-02T15:30:00Z	12.687111	54.429583	100.889732	371.4949106	11.88739135	11.99315727	2.441566	7.2	37.116227146347605	Zingster Strom	NA	35.39
2014-01-02	2014-01-02T15:40:00Z	12.687111	54.429583	101.122604	371.4720696	11.88666046	12.02010059	2.450951	7.2	37.1349734602747	Zingster Strom	NA	35.39
2014-01-02	2014-01-02T15:50:00Z	12.687111	54.429583	101.03022	371.4486751	11.88591186	12.00836291	2.460564	7.2	37.1537197742017	Zingster Strom	NA	35.39
2014-01-02	2014-01-02T16:00:00Z	12.687111	54.429583	101.30999	371.3972139	11.88426517	12.03994785	2.481712	7.2	37.1724660881287	Zingster Strom	NA	35.39
2014-01-02	2014-01-02T16:10:00Z	12.687111	54.429583	101.21566	371.3495259	11.88273921	12.02719292	2.501312	7.2	37.1912124020558	Zingster Strom	NA	35.39
2014-01-02	2014-01-02T16:20:00Z	12.687111	54.429583	101.172318	371.3195318	11.88177944	12.02107167	2.513641	7.2	37.2099587159828	Zingster Strom	NA	35.39
2014-01-02	2014-01-02T16:30:00Z	12.687111	54.429583	101.233528	371.2948285	11.88098896	12.02754428	2.523796	7.2	37.2287050299098	Zingster Strom	NA	35.39
2014-01-02	2014-01-02T16:40:00Z	12.687111	54.429583	101.25489	371.2626668	11.87995982	12.02904025	2.537018	7.2	37.2474513438369	Zingster Strom	NA	35.39
2014-01-02	2014-01-02T16:50:00Z	12.687111	54.429583	101.326691	371.2286522	11.8788714	12.03646731	2.551003	7.2	37.2661976577639	Zingster Strom	NA	35.39
2014-01-02	2014-01-02T17:00:00Z	12.687111	54.429583	101.337723	371.1976854	11.8778805	12.03677363	2.563736	7.2	37.2849439716909	Zingster Strom	NA	35.39
2014-01-02	2014-01-02T17:10:00Z	12.687111	54.429583	101.365677	371.1682969	11.8769401	12.03914074	2.575821	7.2	37.303690285618	Zingster Strom	NA	35.39
2014-01-02	2014-01-02T17:20:00Z	12.687111	54.429583	101.324448	371.1457386	11.87621826	12.0335126	2.585098	7.2	37.322436599545	Zingster Strom	NA	35.39
2014-01-02	2014-01-02T17:30:00Z	12.687111	54.429583	101.365456	371.1228461	11.87548573	12.03764026	2.594513	7.2	37.341182913472096	Zingster Strom	NA	35.39
2014-01-02	2014-01-02T17:40:00Z	12.687111	54.429583	101.486946	371.096505	11.87464285	12.05121237	2.605347	7.2	37.3599292273991	Zingster Strom	NA	35.39
2014-01-02	2014-01-02T17:50:00Z	12.687111	54.429583	101.478104	371.0752857	11.87396385	12.04947339	2.614075	7.2	37.3786755413261	Zingster Strom	NA	35.39
2014-01-02	2014-01-02T18:00:00Z	12.687111	54.429583	101.505722	371.05416	11.87328786	12.05206656	2.622765	7.2	37.3974218552532	Zingster Strom	NA	35.39
2014-01-02	2014-01-02T18:10:00Z	12.687111	54.429583	101.543274	371.0335751	11.87262916	12.05585636	2.631233	7.2	37.416168169180196	Zingster Strom	NA	35.39
2014-01-02	2014-01-02T18:20:00Z	12.687111	54.429583	101.481262	371.0157721	11.87205949	12.0479158	2.638557	7.2	37.4349144831072	Zingster Strom	NA	35.39
2014-01-02	2014-01-02T18:30:00Z	12.687111	54.429583	101.470268	371.0018444	11.87161382	12.04615836	2.644287	7.2	37.4536607970343	Zingster Strom	NA	35.39
2014-01-02	2014-01-02T18:40:00Z	12.687111	54.429583	101.400139	370.9894022	11.87121568	12.0374292	2.649406	7.2	37.4724071109613	Zingster Strom	NA	35.39
2014-01-02	2014-01-02T18:50:00Z	12.687111	54.429583	101.208374	370.982762	11.87100321	12.01444932	2.652138	7.2	37.4911534248884	Zingster Strom	NA	35.39
2014-01-02	2014-01-02T19:00:00Z	12.687111	54.429583	101.308907	370.9785524	11.8708685	12.02624713	2.65387	7.2	37.5098997388154	Zingster Strom	NA	35.39
2014-01-02	2014-01-02T19:10:00Z	12.687111	54.429583	101.239906	370.9753272	11.8707653	12.01795163	2.655197	7.2	37.5286460527424	Zingster Strom	NA	35.39
2014-01-02	2014-01-02T19:20:00Z	12.687111	54.429583	101.210045	370.9614763	11.87032209	12.01395833	2.660896	7.2	37.5473923666695	Zingster Strom	NA	35.39
2014-01-02	2014-01-02T19:30:00Z	12.687111	54.429583	101.227341	370.9509263	11.8699845	12.01566969	2.665237	7.2	37.5661386805965	Zingster Strom	NA	35.39
2014-01-02	2014-01-02T19:40:00Z	12.687111	54.429583	101.273476	370.9344979	11.86945881	12.02061352	2.671997	7.2	37.5848849945235	Zingster Strom	NA	35.39
2014-01-02	2014-01-02T19:50:00Z	12.687111	54.429583	101.296303	370.9184226	11.86894442	12.0228019	2.678612	7.2	37.603631308450595	Zingster Strom	NA	35.39
2014-01-02	2014-01-02T20:00:00Z	12.687111	54.429583	101.285019	370.9096355	11.86866324	12.02117782	2.682228	7.2	37.6223776223776	Zingster Strom	NA	35.39
2014-01-02	2014-01-02T20:10:00Z	12.687111	54.429583	101.253426	370.8965282	11.86824383	12.01700348	2.687622	7.2	37.6411239363047	Zingster Strom	NA	35.39
2014-01-02	2014-01-02T20:20:00Z	12.687111	54.429583	101.251518	370.8834408	11.86782505	12.01635301	2.693008	7.2	37.6598702502317	Zingster Strom	NA	35.39
2014-01-02	2014-01-02T20:30:00Z	12.687111	54.429583	101.195229	370.8738187	11.86751715	12.00936116	2.696968	7.2	37.678616564158695	Zingster Strom	NA	35.39
2014-01-02	2014-01-02T20:40:00Z	12.687111	54.429583	101.209747	370.8614537	11.86712149	12.01068363	2.702057	7.2	37.6973628780858	Zingster Strom	NA	35.39
2014-01-02	2014-01-02T20:50:00Z	12.687111	54.429583	101.20565	370.8497209	11.86674605	12.00981747	2.706886	7.2	37.7161091920128	Zingster Strom	NA	35.39
2014-01-02	2014-01-02T21:00:00Z	12.687111	54.429583	101.241814	370.8374685	11.86635399	12.01371203	2.711929	7.2	37.734855505939805	Zingster Strom	NA	35.39
2014-01-02	2014-01-02T21:10:00Z	12.687111	54.429583	101.202354	370.8295531	11.8661007	12.00877324	2.715187	7.2	37.7536018198669	Zingster Strom	NA	35.39
2014-01-02	2014-01-02T21:20:00Z	12.687111	54.429583	101.208755	370.8192473	11.86577093	12.00919903	2.719429	7.2	37.7723481337939	Zingster Strom	NA	35.39
2014-01-02	2014-01-02T21:30:00Z	12.687111	54.429583	101.184021	370.8130742	11.8655734	12.00606428	2.72197	7.2	37.7910944477209	Zingster Strom	NA	35.39
2014-01-02	2014-01-02T21:40:00Z	12.687111	54.429583	101.17997	370.8025113	11.8652354	12.00524162	2.726318	7.2	37.809840761648	Zingster Strom	NA	35.39
2014-01-02	2014-01-02T21:50:00Z	12.687111	54.429583	101.168289	370.8075886	11.86539787	12.00402001	2.724228	7.2	37.828587075575	Zingster Strom	NA	35.39
2014-01-02	2014-01-02T22:00:00Z	12.687111	54.429583	101.168251	370.7945214	11.86497973	12.00359248	2.729607	7.2	37.847333389502104	Zingster Strom	NA	35.39
2014-01-02	2014-01-02T22:10:00Z	12.687111	54.429583	101.092888	370.7950607	11.86499699	11.99466812	2.729385	7.2	37.866079703429094	Zingster Strom	NA	35.39
2014-01-02	2014-01-02T22:20:00Z	12.687111	54.429583	100.983986	370.7998609	11.86515059	11.98190201	2.727409	7.2	37.8848260173561	Zingster Strom	NA	35.39
2014-01-02	2014-01-02T22:30:00Z	12.687111	54.429583	100.902283	370.7939481	11.86496139	11.97201692	2.729843	7.2	37.9035723312832	Zingster Strom	NA	35.39
2014-01-02	2014-01-02T22:40:00Z	12.687111	54.429583	100.788246	370.7878507	11.86476628	11.95828982	2.732353	7.2	37.922318645210204	Zingster Strom	NA	35.39
2014-01-02	2014-01-02T22:50:00Z	12.687111	54.429583	101.270103	370.7699113	11.86419224	12.0148797	2.739738	7.2	37.941064959137194	Zingster Strom	NA	35.39
2014-01-02	2014-01-02T23:00:00Z	12.687111	54.429583	101.391136	370.765777	11.86405994	12.02910515	2.74144	7.2	37.959811273064304	Zingster Strom	NA	35.39
2014-01-02	2014-01-02T23:10:00Z	12.687111	54.429583	101.511337	370.7640353	11.86400421	12.0433093	2.742157	7.2	37.9785575869913	Zingster Strom	NA	35.39
2014-01-02	2014-01-02T23:20:00Z	12.687111	54.429583	101.465202	370.7596436	11.86386368	12.03769325	2.743965	7.2	37.997303900918396	Zingster Strom	NA	35.39
2014-01-02	2014-01-02T23:30:00Z	12.687111	54.429583	101.371399	370.7601804	11.86388086	12.026582	2.743744	7.2	38.0160502148454	Zingster Strom	NA	35.39
2014-01-02	2014-01-02T23:40:00Z	12.687111	54.429583	101.250923	370.771393	11.86423965	12.01265215	2.739128	7.2	38.0347965287724	Zingster Strom	NA	35.39
2014-01-02	2014-01-02T23:50:00Z	12.687111	54.429583	101.316345	370.7584024	11.86382397	12.01999282	2.744476	7.2	38.0535428426995	Zingster Strom	NA	35.39
2014-01-03	2014-01-03T00:00:00Z	12.687111	54.429583	101.247093	374.4382141	11.98157352	12.13099489	2.747902	6.8	38.072289156626496	Zingster Strom	NA	38.07
2014-01-03	2014-01-03T00:10:00Z	12.687111	54.429583	101.099876	374.4244284	11.9811324	12.11291	2.753502	6.8	38.072289156626496	Zingster Strom	NA	38.07
2014-01-03	2014-01-03T00:20:00Z	12.687111	54.429583	101.150581	374.38478249999997	11.97986378	12.11770181	2.769608	6.8	38.1526906828112	Zingster Strom	NA	38.07
2014-01-03	2014-01-03T00:30:00Z	12.687111	54.429583	100.930931	374.3606145	11.97909043	12.0906075	2.779427	6.8	38.23309220899581	Zingster Strom	NA	38.07
2014-01-03	2014-01-03T00:40:00Z	12.687111	54.429583	100.772049	374.3734404	11.97950084	12.07198846	2.774216	6.8	38.313493735180494	Zingster Strom	NA	38.07
2014-01-03	2014-01-03T00:50:00Z	12.687111	54.429583	100.673927	374.3670951	11.9792978	12.06002952	2.776794	6.8	38.3938952613651	Zingster Strom	NA	38.07
2014-01-03	2014-01-03T01:00:00Z	12.687111	54.429583	100.536469	374.395864	11.98021837	12.04448853	2.765106	6.8	38.474296787549804	Zingster Strom	NA	38.07
2014-01-03	2014-01-03T01:10:00Z	12.687111	54.429583	100.645134	374.3999944	11.98035054	12.05763986	2.763428	6.8	38.554698313734505	Zingster Strom	NA	38.07
2014-01-03	2014-01-03T01:20:00Z	12.687111	54.429583	100.539436	374.4036203	11.98046656	12.04509351	2.761955	6.8	38.6350998399191	Zingster Strom	NA	38.07
2014-01-03	2014-01-03T01:30:00Z	12.687111	54.429583	100.462807	374.3839579	11.97983739	12.03528092	2.769943	6.8	38.7155013661038	Zingster Strom	NA	38.07
2014-01-03	2014-01-03T01:40:00Z	12.687111	54.429583	100.473427	374.4098727	11.98066663	12.03738634	2.759415	6.8	38.7959028922884	Zingster Strom	NA	38.07
2014-01-03	2014-01-03T01:50:00Z	12.687111	54.429583	100.331322	374.4155639	11.98084875	12.02054393	2.757103	6.8	38.8763044184731	Zingster Strom	NA	38.07
2014-01-03	2014-01-03T02:00:00Z	12.687111	54.429583	100.343643	374.4085976	11.98062583	12.02179641	2.759933	6.8	38.9567059446577	Zingster Strom	NA	38.07
2014-01-03	2014-01-03T02:10:00Z	12.687111	54.429583	100.732491	374.4061729	11.98054825	12.06830468	2.760918	6.8	39.0371074708424	Zingster Strom	NA	38.07
2014-01-03	2014-01-03T02:20:00Z	12.687111	54.429583	100.717484	374.4266636	11.98120392	12.06716714	2.752594	6.8	39.1175089970271	Zingster Strom	NA	38.07
2014-01-03	2014-01-03T02:30:00Z	12.687111	54.429583	100.673401	374.4309839	11.98134217	12.06202465	2.750839	6.8	39.197910523211696	Zingster Strom	NA	38.07
2014-01-03	2014-01-03T02:40:00Z	12.687111	54.429583	100.648582	374.4357917	11.98149601	12.05920584	2.748886	6.8	39.2783120493964	Zingster Strom	NA	38.07
2014-01-03	2014-01-03T02:50:00Z	12.687111	54.429583	100.557312	374.4347775	11.98146356	12.04823769	2.749298	6.8	39.358713575581	Zingster Strom	NA	38.07
2014-01-03	2014-01-03T03:00:00Z	12.687111	54.429583	100.531136	374.431171	11.98134815	12.04498541	2.750763	6.8	39.439115101765694	Zingster Strom	NA	38.07
2014-01-03	2014-01-03T03:10:00Z	12.687111	54.429583	100.499893	374.4381575	11.98157171	12.04146675	2.747925	6.8	39.519516627950395	Zingster Strom	NA	38.07
2014-01-03	2014-01-03T03:20:00Z	12.687111	54.429583	100.451912	374.447436	11.98186862	12.03601612	2.744156	6.8	39.599918154135004	Zingster Strom	NA	38.07
2014-01-03	2014-01-03T03:30:00Z	12.687111	54.429583	100.420067	374.4645659	11.98241675	12.03275093	2.737198	6.8	39.680319680319705	Zingster Strom	NA	38.07
2014-01-03	2014-01-03T03:40:00Z	12.687111	54.429583	100.338768	374.4800815	11.98291323	12.02350751	2.730896	6.8	39.7607212065043	Zingster Strom	NA	38.07
2014-01-03	2014-01-03T03:50:00Z	12.687111	54.429583	100.370514	374.5060054	11.98374276	12.02814421	2.720367	6.8	39.841122732689	Zingster Strom	NA	38.07
2014-01-03	2014-01-03T04:00:00Z	12.687111	54.429583	100.532463	374.5133503	11.98397779	12.04778804	2.717384	6.8	39.9215242588737	Zingster Strom	NA	38.07
2014-01-03	2014-01-03T04:10:00Z	12.687111	54.429583	100.362671	374.5186836	11.98414845	12.02761148	2.715218	6.8	40.0019257850583	Zingster Strom	NA	38.07
2014-01-03	2014-01-03T04:20:00Z	12.687111	54.429583	100.028168	374.532586	11.98459331	11.98796913	2.709572	6.8	40.082327311243	Zingster Strom	NA	38.07
2014-01-03	2014-01-03T04:30:00Z	12.687111	54.429583	100.132072	374.5499833	11.98515001	12.00097903	2.702507	6.8	40.1627288374276	Zingster Strom	NA	38.07
2014-01-03	2014-01-03T04:40:00Z	12.687111	54.429583	99.920204	374.5683197	11.98573675	11.97617261	2.695061	6.8	40.2431303636123	Zingster Strom	NA	38.07
2014-01-03	2014-01-03T04:50:00Z	12.687111	54.429583	100.72197	374.5498897	11.98514701	12.07167618	2.702545	6.8	40.3235318897969	Zingster Strom	NA	38.07
2014-01-03	2014-01-03T05:00:00Z	12.687111	54.429583	100.947914	374.5045206	11.98369526	12.09729038	2.72097	6.8	40.4039334159816	Zingster Strom	NA	38.07
2014-01-03	2014-01-03T05:10:00Z	12.687111	54.429583	100.807991	374.4793675	11.98289038	12.07971106	2.731186	6.8	40.4843349421663	Zingster Strom	NA	38.07
2014-01-03	2014-01-03T05:20:00Z	12.687111	54.429583	100.671806	374.4808324	11.98293726	12.06343935	2.730591	6.8	40.564736468350894	Zingster Strom	NA	38.07
2014-01-03	2014-01-03T05:30:00Z	12.687111	54.429583	100.682983	374.4529949	11.98204649	12.06388183	2.741898	6.8	40.645137994535595	Zingster Strom	NA	38.07
2014-01-03	2014-01-03T05:40:00Z	12.687111	54.429583	100.758255	374.4302331	11.98131814	12.07216709	2.751144	6.8	40.725539520720204	Zingster Strom	NA	38.07
2014-01-03	2014-01-03T05:50:00Z	12.687111	54.429583	100.875664	374.4013655	11.98039441	12.08530242	2.762871	6.8	40.8059410469049	Zingster Strom	NA	38.07
2014-01-03	2014-01-03T06:00:00Z	12.687111	54.429583	100.933899	374.3577791	11.9789997	12.09087146	2.780579	6.8	40.8863425730896	Zingster Strom	NA	38.07
2014-01-03	2014-01-03T06:10:00Z	12.687111	54.429583	100.911209	374.3166785	11.97768453	12.08682627	2.797279	6.8	40.9667440992742	Zingster Strom	NA	38.07
2014-01-03	2014-01-03T06:20:00Z	12.687111	54.429583	100.845955	374.3012263	11.97719008	12.07851172	2.803558	6.8	41.0471456254589	Zingster Strom	NA	38.07
2014-01-03	2014-01-03T06:30:00Z	12.687111	54.429583	100.975861	374.2742831	11.97632793	12.09320024	2.814507	6.8	41.1275471516435	Zingster Strom	NA	38.07
2014-01-03	2014-01-03T06:40:00Z	12.687111	54.429583	100.95327	374.2655723	11.97604919	12.09021328	2.818047	6.8	41.2079486778282	Zingster Strom	NA	38.07
2014-01-03	2014-01-03T06:50:00Z	12.687111	54.429583	100.836815	374.2739656	11.97631777	12.07653739	2.814636	6.8	41.2883502040128	Zingster Strom	NA	38.07
2014-01-03	2014-01-03T07:00:00Z	12.687111	54.429583	100.802254	374.2702106	11.97619762	12.07227714	2.816162	6.8	41.3687517301975	Zingster Strom	NA	38.07
2014-01-03	2014-01-03T07:10:00Z	12.687111	54.429583	100.588593	374.2836142	11.97662651	12.0471201	2.810715	6.8	41.4491532563822	Zingster Strom	NA	38.07
2014-01-03	2014-01-03T07:20:00Z	12.687111	54.429583	100.566399	374.2704911	11.97620659	12.04403971	2.816048	6.8	41.5295547825668	Zingster Strom	NA	38.07
2014-01-03	2014-01-03T07:30:00Z	12.687111	54.429583	100.592148	374.2795588	11.97649675	12.04741533	2.812363	6.8	41.6099563087515	Zingster Strom	NA	38.07
2014-01-03	2014-01-03T07:40:00Z	12.687111	54.429583	100.38736	374.3168852	11.97769115	12.02408793	2.797195	6.8	41.690357834936094	Zingster Strom	NA	38.07
2014-01-03	2014-01-03T07:50:00Z	12.687111	54.429583	100.35865	374.3193806	11.977771	12.02072927	2.796181	6.8	41.770759361120795	Zingster Strom	NA	38.07
2014-01-03	2014-01-03T08:00:00Z	12.687111	54.429583	100.205788	374.3480351	11.97868791	12.00333861	2.784538	6.8	41.8511608873055	Zingster Strom	NA	38.07
2014-01-03	2014-01-03T08:10:00Z	12.687111	54.429583	100.302505	374.3517516	11.97880683	12.01504332	2.783028	6.8	41.9315624134901	Zingster Strom	NA	38.07
2014-01-03	2014-01-03T08:20:00Z	12.687111	54.429583	100.368225	374.3468513	11.97865003	12.02275841	2.785019	6.8	42.0119639396748	Zingster Strom	NA	38.07
2014-01-03	2014-01-03T08:30:00Z	12.687111	54.429583	100.340126	374.3588694	11.97903459	12.0197784	2.780136	6.8	42.0923654658594	Zingster Strom	NA	38.07
2014-01-03	2014-01-03T08:40:00Z	12.687111	54.429583	100.354263	374.3762759	11.97959158	12.02203084	2.773064	6.8	42.1727669920441	Zingster Strom	NA	38.07
2014-01-03	2014-01-03T08:50:00Z	12.687111	54.429583	100.3955	374.3829438	11.97980494	12.02718507	2.770355	6.8	42.253168518228804	Zingster Strom	NA	38.07
2014-01-03	2014-01-03T09:00:00Z	12.687111	54.429583	100.489143	374.4011981	11.98038906	12.03899029	2.762939	6.8	42.3335700444134	Zingster Strom	NA	38.07
2014-01-03	2014-01-03T09:10:00Z	12.687111	54.429583	100.634865	374.411714	11.98072555	12.05678699	2.758667	6.8	42.4139715705981	Zingster Strom	NA	38.07
2014-01-03	2014-01-03T09:20:00Z	12.687111	54.429583	100.649658	374.4218928	11.98105126	12.05888712	2.754532	6.8	42.4943730967827	Zingster Strom	NA	38.07
2014-01-03	2014-01-03T09:30:00Z	12.687111	54.429583	100.915131	374.4169917	11.98089443	12.09053531	2.756523	6.8	42.574774622967404	Zingster Strom	NA	38.07
2014-01-03	2014-01-03T09:40:00Z	12.687111	54.429583	100.8778	374.4166717	11.98088419	12.08605239	2.756653	6.8	42.655176149152	Zingster Strom	NA	38.07
2014-01-03	2014-01-03T09:50:00Z	12.687111	54.429583	101.050117	374.4102296	11.98067806	12.10648919	2.75927	6.8	42.7355776753367	Zingster Strom	NA	38.07
2014-01-03	2014-01-03T10:00:00Z	12.687111	54.429583	101.386391	374.3881448	11.97997137	12.14606061	2.768242	6.8	42.8159792015214	Zingster Strom	NA	38.07
2014-01-03	2014-01-03T10:10:00Z	12.687111	54.429583	101.482605	374.3711686	11.97942815	12.15703575	2.775139	6.8	42.896380727705996	Zingster Strom	NA	38.07
2014-01-03	2014-01-03T10:20:00Z	12.687111	54.429583	101.664505	374.3511707	11.97878824	12.17817577	2.783264	6.8	42.9767822538907	Zingster Strom	NA	38.07
2014-01-03	2014-01-03T10:30:00Z	12.687111	54.429583	101.683846	374.336448	11.97831713	12.18001355	2.789246	6.8	43.0571837800753	Zingster Strom	NA	38.07
2014-01-03	2014-01-03T10:40:00Z	12.687111	54.429583	101.814606	374.3159254	11.97766043	12.19500778	2.797585	6.8	43.13758530626	Zingster Strom	NA	38.07
2014-01-03	2014-01-03T10:50:00Z	12.687111	54.429583	101.985909	374.2917618	11.97688723	12.21473731	2.807404	6.8	43.2179868324447	Zingster Strom	NA	38.07
2014-01-03	2014-01-03T11:00:00Z	12.687111	54.429583	102.202438	374.2659684	11.97606187	12.23982721	2.817886	6.8	43.2983883586293	Zingster Strom	NA	38.07
2014-01-03	2014-01-03T11:10:00Z	12.687111	54.429583	102.286339	374.2428956	11.97532357	12.24912006	2.827263	6.8	43.378789884814	Zingster Strom	NA	38.07
2014-01-03	2014-01-03T11:20:00Z	12.687111	54.429583	102.592003	374.2149651	11.97442983	12.28480741	2.838615	6.8	43.4591914109986	Zingster Strom	NA	38.07
2014-01-03	2014-01-03T11:30:00Z	12.687111	54.429583	102.838707	374.1821165	11.97337871	12.31326785	2.851967	6.8	43.5395929371833	Zingster Strom	NA	38.07
2014-01-03	2014-01-03T11:40:00Z	12.687111	54.429583	103.113663	374.1559715	11.9725421	12.34532671	2.862595	6.8	43.619994463368	Zingster Strom	NA	38.07
2014-01-03	2014-01-03T11:50:00Z	12.687111	54.429583	103.368065	374.1211036	11.97142637	12.37463179	2.87677	6.8	43.700395989552604	Zingster Strom	NA	38.07
2014-01-03	2014-01-03T12:00:00Z	12.687111	54.429583	103.503838	374.0919795	11.97049443	12.38992117	2.888611	6.8	43.780797515737305	Zingster Strom	NA	38.07
2014-01-03	2014-01-03T12:10:00Z	12.687111	54.429583	103.679482	374.0713399	11.96983399	12.41026188	2.897003	6.8	43.8611990419219	Zingster Strom	NA	38.07
2014-01-03	2014-01-03T12:20:00Z	12.687111	54.429583	103.733505	374.0526516	11.96923599	12.41610801	2.904602	6.8	43.9416005681066	Zingster Strom	NA	38.07
2014-01-03	2014-01-03T12:30:00Z	12.687111	54.429583	103.858826	374.0309052	11.96854013	12.43038527	2.913445	6.8	44.0220020942913	Zingster Strom	NA	38.07
2014-01-03	2014-01-03T12:40:00Z	12.687111	54.429583	103.987946	374.00631	11.96775311	12.44502064	2.923447	6.8	44.1024036204759	Zingster Strom	NA	38.07
2014-01-03	2014-01-03T12:50:00Z	12.687111	54.429583	104.080246	373.9836491	11.96702799	12.45531217	2.932663	6.8	44.1828051466606	Zingster Strom	NA	38.07
2014-01-03	2014-01-03T13:00:00Z	12.687111	54.429583	104.131172	373.9629393	11.9663653	12.46071643	2.941086	6.8	44.2632066728452	Zingster Strom	NA	38.07
2014-01-03	2014-01-03T13:10:00Z	12.687111	54.429583	104.208824	373.9470149	11.96585574	12.46947755	2.947563	6.8	44.3436081990299	Zingster Strom	NA	38.07
2014-01-03	2014-01-03T13:20:00Z	12.687111	54.429583	104.305855	373.929063	11.9652813	12.48048896	2.954865	6.8	44.4240097252145	Zingster Strom	NA	38.07
2014-01-03	2014-01-03T13:30:00Z	12.687111	54.429583	104.32177	373.9177544	11.96491944	12.48201574	2.959465	6.8	44.5044112513992	Zingster Strom	NA	38.07
2014-01-03	2014-01-03T13:40:00Z	12.687111	54.429583	104.386368	373.8955487	11.96420888	12.48900311	2.968498	6.8	44.5848127775839	Zingster Strom	NA	38.07
2014-01-03	2014-01-03T13:50:00Z	12.687111	54.429583	104.527901	373.8781252	11.96365135	12.50535364	2.975586	6.8	44.6652143037685	Zingster Strom	NA	38.07
2014-01-03	2014-01-03T14:00:00Z	12.687111	54.429583	104.634903	373.8669288	11.96329308	12.51778011	2.980141	6.8	44.7456158299532	Zingster Strom	NA	38.07
2014-01-03	2014-01-03T14:10:00Z	12.687111	54.429583	104.686806	373.8518343	11.96281008	12.52348378	2.986282	6.8	44.826017356137804	Zingster Strom	NA	38.07
2014-01-03	2014-01-03T14:20:00Z	12.687111	54.429583	104.746498	373.8333807	11.96221958	12.5300061	2.99379	6.8	44.906418882322505	Zingster Strom	NA	38.07
2014-01-03	2014-01-03T14:30:00Z	12.687111	54.429583	104.856888	373.8198802	11.96178758	12.54275821	2.999283	6.8	44.9868204085071	Zingster Strom	NA	38.07
2014-01-03	2014-01-03T14:40:00Z	12.687111	54.429583	104.976044	373.8063434	11.96135442	12.55655668	3.004791	6.8	45.0672219346918	Zingster Strom	NA	38.07
2014-01-03	2014-01-03T14:50:00Z	12.687111	54.429583	105.047211	373.7909491	11.96086182	12.56455176	3.011055	6.8	45.1476234608765	Zingster Strom	NA	38.07
2014-01-03	2014-01-03T15:00:00Z	12.687111	54.429583	105.087509	373.7762509	11.9603915	12.56887749	3.017036	6.8	45.2280249870611	Zingster Strom	NA	38.07
2014-01-03	2014-01-03T15:10:00Z	12.687111	54.429583	105.094063	373.7737001	11.96030988	12.5695756	3.018074	6.8	45.3084265132458	Zingster Strom	NA	38.07
2014-01-03	2014-01-03T15:20:00Z	12.687111	54.429583	105.11248	373.7558892	11.95973995	12.57117926	3.025322	6.8	45.3888280394304	Zingster Strom	NA	38.07
2014-01-03	2014-01-03T15:30:00Z	12.687111	54.429583	105.107262	373.7419788	11.95929483	12.57008735	3.030983	6.8	45.4692295656151	Zingster Strom	NA	38.07
2014-01-03	2014-01-03T15:40:00Z	12.687111	54.429583	105.087067	373.7304301	11.95892529	12.56728383	3.035683	6.8	45.549631091799796	Zingster Strom	NA	38.07
2014-01-03	2014-01-03T15:50:00Z	12.687111	54.429583	105.107582	373.7092281	11.95824685	12.56902411	3.044312	6.8	45.6300326179844	Zingster Strom	NA	38.07
2014-01-03	2014-01-03T16:00:00Z	12.687111	54.429583	105.061684	373.6945135	11.957776	12.56304083	3.050301	6.8	45.7104341441691	Zingster Strom	NA	38.07
2014-01-03	2014-01-03T16:10:00Z	12.687111	54.429583	104.982224	373.686229	11.9575109	12.55326088	3.053673	6.8	45.7908356703537	Zingster Strom	NA	38.07
2014-01-03	2014-01-03T16:20:00Z	12.687111	54.429583	104.940842	373.666248	11.95687154	12.54764167	3.061806	6.8	45.8712371965384	Zingster Strom	NA	38.07
2014-01-03	2014-01-03T16:30:00Z	12.687111	54.429583	104.888771	373.652024	11.95641639	12.5409382	3.067596	6.8	45.9516387227231	Zingster Strom	NA	38.07
2014-01-03	2014-01-03T16:40:00Z	12.687111	54.429583	104.865662	373.6266652	11.95560494	12.53732426	3.077919	6.8	46.032040248907705	Zingster Strom	NA	38.07
2014-01-03	2014-01-03T16:50:00Z	12.687111	54.429583	104.827774	373.6112415	11.9551114	12.53227716	3.084198	6.8	46.1124417750924	Zingster Strom	NA	38.07
2014-01-03	2014-01-03T17:00:00Z	12.687111	54.429583	104.831955	373.5860747	11.95430609	12.53193278	3.094444	6.8	46.192843301277	Zingster Strom	NA	38.07
2014-01-03	2014-01-03T17:10:00Z	12.687111	54.429583	104.767799	373.5764982	11.95399965	12.52394233	3.098343	6.8	46.2732448274617	Zingster Strom	NA	38.07
2014-01-03	2014-01-03T17:20:00Z	12.687111	54.429583	104.722	373.5453191	11.95300196	12.51742271	3.111038	6.8	46.353646353646404	Zingster Strom	NA	38.07
2014-01-03	2014-01-03T17:30:00Z	12.687111	54.429583	104.700638	373.5150979	11.95203491	12.51385681	3.123344	6.8	46.434047879831	Zingster Strom	NA	38.07
2014-01-03	2014-01-03T17:40:00Z	12.687111	54.429583	104.648506	373.4932132	11.95133463	12.50689314	3.132256	6.8	46.5144494060157	Zingster Strom	NA	38.07
2014-01-03	2014-01-03T17:50:00Z	12.687111	54.429583	104.593697	373.4650022	11.95043191	12.49939855	3.143745	6.8	46.5948509322003	Zingster Strom	NA	38.07
2014-01-03	2014-01-03T18:00:00Z	12.687111	54.429583	104.588173	373.4435526	11.94974555	12.49802055	3.152481	6.8	46.675252458384996	Zingster Strom	NA	38.07
2014-01-03	2014-01-03T18:10:00Z	12.687111	54.429583	104.519234	373.4229488	11.94908625	12.48909342	3.160873	6.8	46.7556539845696	Zingster Strom	NA	38.07
2014-01-03	2014-01-03T18:20:00Z	12.687111	54.429583	104.564407	373.3934666	11.94814286	12.49350473	3.172882	6.8	46.8360555107543	Zingster Strom	NA	38.07
2014-01-03	2014-01-03T18:30:00Z	12.687111	54.429583	104.618439	373.3607662	11.94709648	12.49886585	3.186203	6.8	46.916457036939	Zingster Strom	NA	38.07
2014-01-03	2014-01-03T18:40:00Z	12.687111	54.429583	104.620491	373.3378817	11.94636421	12.49834489	3.195526	6.8	46.996858563123595	Zingster Strom	NA	38.07
2014-01-03	2014-01-03T18:50:00Z	12.687111	54.429583	104.648735	373.3143998	11.94561282	12.5009327	3.205093	6.8	47.0772600893083	Zingster Strom	NA	38.07
2014-01-03	2014-01-03T19:00:00Z	12.687111	54.429583	104.67765	373.2937074	11.94495068	12.50369367	3.213524	6.8	47.157661615492906	Zingster Strom	NA	38.07
2014-01-03	2014-01-03T19:10:00Z	12.687111	54.429583	104.610321	373.2632072	11.94397471	12.49463029	3.225952	6.8	47.2380631416776	Zingster Strom	NA	38.07
2014-01-03	2014-01-03T19:20:00Z	12.687111	54.429583	104.655182	373.2457396	11.94341577	12.49940351	3.23307	6.8	47.3184646678623	Zingster Strom	NA	38.07
2014-01-03	2014-01-03T19:30:00Z	12.687111	54.429583	104.608727	373.232653	11.94299702	12.49341714	3.238403	6.8	47.3988661940469	Zingster Strom	NA	38.07
2014-01-03	2014-01-03T19:40:00Z	12.687111	54.429583	104.515312	373.2301623	11.94291732	12.4821773	3.239418	6.8	47.479267720231604	Zingster Strom	NA	38.07
2014-01-03	2014-01-03T19:50:00Z	12.687111	54.429583	104.480721	373.2270533	11.94281783	12.47794218	3.240685	6.8	47.5596692464162	Zingster Strom	NA	38.07
2014-01-03	2014-01-03T20:00:00Z	12.687111	54.429583	104.40419	373.222899	11.9426849	12.46866343	3.242378	6.8	47.6400707726009	Zingster Strom	NA	38.07
2014-01-03	2014-01-03T20:10:00Z	12.687111	54.429583	104.382553	373.2145857	11.94241888	12.46580172	3.245766	6.8	47.7204722987856	Zingster Strom	NA	38.07
2014-01-03	2014-01-03T20:20:00Z	12.687111	54.429583	104.426468	373.2068736	11.94217211	12.47078854	3.248909	6.8	47.800873824970196	Zingster Strom	NA	38.07
2014-01-03	2014-01-03T20:30:00Z	12.687111	54.429583	104.384674	373.1895952	11.94161922	12.46522029	3.255951	6.8	47.8812753511549	Zingster Strom	NA	38.07
2014-01-03	2014-01-03T20:40:00Z	12.687111	54.429583	104.344917	373.1810397	11.94134545	12.460187	3.259438	6.8	47.9616768773395	Zingster Strom	NA	38.07
2014-01-03	2014-01-03T20:50:00Z	12.687111	54.429583	104.288185	373.1626977	11.94075853	12.45280035	3.266914	6.8	48.0420784035242	Zingster Strom	NA	38.07
2014-01-03	2014-01-03T21:00:00Z	12.687111	54.429583	104.28289	373.1439615	11.940159	12.45154287	3.274551	6.8	48.122479929708796	Zingster Strom	NA	38.07
2014-01-03	2014-01-03T21:10:00Z	12.687111	54.429583	104.262184	373.126161	11.9395894	12.44847667	3.281807	6.8	48.2028814558935	Zingster Strom	NA	38.07
2014-01-03	2014-01-03T21:20:00Z	12.687111	54.429583	104.281746	373.1118251	11.93913067	12.45033392	3.287651	6.8	48.2832829820782	Zingster Strom	NA	38.07
2014-01-03	2014-01-03T21:30:00Z	12.687111	54.429583	104.177238	373.0910335	11.93846536	12.43716347	3.296127	6.8	48.3636845082628	Zingster Strom	NA	38.07
2014-01-03	2014-01-03T21:40:00Z	12.687111	54.429583	104.144081	373.0608858	11.93750067	12.43220037	3.308418	6.8	48.444086034447494	Zingster Strom	NA	38.07
2014-01-03	2014-01-03T21:50:00Z	12.687111	54.429583	104.149757	373.0407127	11.93685516	12.43220564	3.316643	6.8	48.5244875606321	Zingster Strom	NA	38.07
2014-01-03	2014-01-03T22:00:00Z	12.687111	54.429583	104.09343	373.0148535	11.93602769	12.42462063	3.327187	6.8	48.604889086816804	Zingster Strom	NA	38.07
2014-01-03	2014-01-03T22:10:00Z	12.687111	54.429583	104.057251	372.9972676	11.93546497	12.41971674	3.334358	6.8	48.685290613001506	Zingster Strom	NA	38.07
2014-01-03	2014-01-03T22:20:00Z	12.687111	54.429583	103.9403	372.9695967	11.93457953	12.40483777	3.345642	6.8	48.7656921391861	Zingster Strom	NA	38.07
2014-01-03	2014-01-03T22:30:00Z	12.687111	54.429583	103.861534	372.9460252	11.93382527	12.39465399	3.355255	6.8	48.8460936653708	Zingster Strom	NA	38.07
2014-01-03	2014-01-03T22:40:00Z	12.687111	54.429583	103.843895	372.9463611	11.93383602	12.39256015	3.355118	6.8	48.9264951915554	Zingster Strom	NA	38.07
2014-01-03	2014-01-03T22:50:00Z	12.687111	54.429583	103.749344	372.9356241	11.93349245	12.38092013	3.359497	6.8	49.0068967177401	Zingster Strom	NA	38.07
2014-01-03	2014-01-03T23:00:00Z	12.687111	54.429583	103.700043	372.9257847	11.9331776	12.3747103	3.3635100000000002	6.8	49.0872982439247	Zingster Strom	NA	38.07
2014-01-03	2014-01-03T23:10:00Z	12.687111	54.429583	103.522552	372.9139058	11.93279749	12.35313648	3.368355	6.8	49.1676997701094	Zingster Strom	NA	38.07
2014-01-03	2014-01-03T23:20:00Z	12.687111	54.429583	103.385033	372.8953881	11.93220494	12.33611402	3.375908	6.8	49.2481012962941	Zingster Strom	NA	38.07
2014-01-03	2014-01-03T23:30:00Z	12.687111	54.429583	103.490723	372.897521	11.9322732	12.3487958	3.375038	6.8	49.3285028224787	Zingster Strom	NA	38.07
2014-01-03	2014-01-03T23:40:00Z	12.687111	54.429583	103.480255	372.8928629	11.93212414	12.34739249	3.376938	6.8	49.4089043486634	Zingster Strom	NA	38.07
2014-01-03	2014-01-03T23:50:00Z	12.687111	54.429583	103.5774	372.8993549	11.93233188	12.35919912	3.37429	6.8	49.489305874848	Zingster Strom	NA	38.07
2014-01-04	2014-01-04T00:00:00Z	12.687111	54.429583	103.268539	379.4485864	12.14189943	12.53876215	3.383636	6.1	49.569707401032694	Zingster Strom	NA	49.57
2014-01-04	2014-01-04T00:10:00Z	12.687111	54.429583	103.365562	379.4299712	12.14130376	12.54992687	3.391052	6.1	49.569707401032694	Zingster Strom	NA	49.57
2014-01-04	2014-01-04T00:20:00Z	12.687111	54.429583	103.419388	379.4074689	12.14058372	12.55571738	3.400017	6.1	49.5393392520362	Zingster Strom	NA	49.57
2014-01-04	2014-01-04T00:30:00Z	12.687111	54.429583	103.316521	379.3752803	12.13955372	12.54216457	3.412842	6.1	49.5089711030397	Zingster Strom	NA	49.57
2014-01-04	2014-01-04T00:40:00Z	12.687111	54.429583	103.312859	379.3525906	12.13882767	12.54096992	3.421883	6.1	49.478602954043204	Zingster Strom	NA	49.57
2014-01-04	2014-01-04T00:50:00Z	12.687111	54.429583	103.365173	379.3304015	12.13811765	12.54658631	3.430725	6.1	49.448234805046695	Zingster Strom	NA	49.57
2014-01-04	2014-01-04T01:00:00Z	12.687111	54.429583	103.345131	379.3065477	12.13735436	12.54336476	3.440231	6.1	49.4178666560502	Zingster Strom	NA	49.57
2014-01-04	2014-01-04T01:10:00Z	12.687111	54.429583	103.409302	379.3088637	12.13742847	12.55123006	3.439308	6.1	49.3874985070537	Zingster Strom	NA	49.57
2014-01-04	2014-01-04T01:20:00Z	12.687111	54.429583	103.333687	379.326803	12.13800251	12.54264552	3.432159	6.1	49.3571303580571	Zingster Strom	NA	49.57
2014-01-04	2014-01-04T01:30:00Z	12.687111	54.429583	103.401962	379.3389588	12.13839147	12.55133494	3.427315	6.1	49.3267622090606	Zingster Strom	NA	49.57
2014-01-04	2014-01-04T01:40:00Z	12.687111	54.429583	103.484901	379.3465977	12.13863591	12.56165536	3.424271	6.1	49.2963940600641	Zingster Strom	NA	49.57
2014-01-04	2014-01-04T01:50:00Z	12.687111	54.429583	103.521011	379.3850659	12.13986685	12.56731289	3.408943	6.1	49.2660259110676	Zingster Strom	NA	49.57
2014-01-04	2014-01-04T02:00:00Z	12.687111	54.429583	103.5755	379.3861175	12.1399005	12.57396264	3.408524	6.1	49.2356577620711	Zingster Strom	NA	49.57
2014-01-04	2014-01-04T02:10:00Z	12.687111	54.429583	103.498924	379.3713928	12.13942932	12.56417873	3.414391	6.1	49.2052896130746	Zingster Strom	NA	49.57
2014-01-04	2014-01-04T02:20:00Z	12.687111	54.429583	103.419556	379.369134	12.13935705	12.55446916	3.415291	6.1	49.174921464078096	Zingster Strom	NA	49.57
2014-01-04	2014-01-04T02:30:00Z	12.687111	54.429583	103.422607	379.369134	12.13935705	12.55483953	3.415291	6.1	49.1445533150816	Zingster Strom	NA	49.57
2014-01-04	2014-01-04T02:40:00Z	12.687111	54.429583	103.300026	379.3765452	12.1395942	12.54020396	3.412338	6.1	49.1141851660851	Zingster Strom	NA	49.57
2014-01-04	2014-01-04T02:50:00Z	12.687111	54.429583	103.283791	379.380222	12.13971185	12.53835461	3.410873	6.1	49.083817017088606	Zingster Strom	NA	49.57
2014-01-04	2014-01-04T03:00:00Z	12.687111	54.429583	103.312088	379.3661275	12.13926084	12.54132384	3.416489	6.1	49.0534488680921	Zingster Strom	NA	49.57
2014-01-04	2014-01-04T03:10:00Z	12.687111	54.429583	103.217949	379.3758174	12.13957091	12.53021611	3.412628	6.1	49.023080719095596	Zingster Strom	NA	49.57
2014-01-04	2014-01-04T03:20:00Z	12.687111	54.429583	103.063049	379.3818107	12.13976268	12.51160956	3.41024	6.1	48.992712570098995	Zingster Strom	NA	49.57
2014-01-04	2014-01-04T03:30:00Z	12.687111	54.429583	103.028618	379.3646543	12.139213700000001	12.50686411	3.417076	6.1	48.9623444211025	Zingster Strom	NA	49.57
2014-01-04	2014-01-04T03:40:00Z	12.687111	54.429583	102.76519	379.3472879	12.13865799	12.47431495	3.423996	6.1	48.931976272106	Zingster Strom	NA	49.57
2014-01-04	2014-01-04T03:50:00Z	12.687111	54.429583	102.368736	379.2922652	12.13689733	12.42438839	3.445923	6.1	48.901608123109504	Zingster Strom	NA	49.57
2014-01-04	2014-01-04T04:00:00Z	12.687111	54.429583	102.112564	379.258172	12.13580639	12.39218307	3.459511	6.1	48.871239974113	Zingster Strom	NA	49.57
2014-01-04	2014-01-04T04:10:00Z	12.687111	54.429583	101.986191	379.2414226	12.13527043	12.37630008	3.466187	6.1	48.840871825116494	Zingster Strom	NA	49.57
2014-01-04	2014-01-04T04:20:00Z	12.687111	54.429583	102.055206	379.2307828	12.13492997	12.38432778	3.470428	6.1	48.81050367612	Zingster Strom	NA	49.57
2014-01-04	2014-01-04T04:30:00Z	12.687111	54.429583	102.187035	379.2327923	12.13499427	12.40039085	3.469627	6.1	48.7801355271235	Zingster Strom	NA	49.57
2014-01-04	2014-01-04T04:40:00Z	12.687111	54.429583	102.308212	379.2447167	12.13537584	12.41548604	3.464874	6.1	48.749767378127004	Zingster Strom	NA	49.57
2014-01-04	2014-01-04T04:50:00Z	12.687111	54.429583	102.303123	379.252143	12.13561347	12.41511158	3.461914	6.1	48.7193992291305	Zingster Strom	NA	49.57
2014-01-04	2014-01-04T05:00:00Z	12.687111	54.429583	102.362289	379.2646803	12.13601465	12.42270239	3.456917	6.1	48.689031080134	Zingster Strom	NA	49.57
2014-01-04	2014-01-04T05:10:00Z	12.687111	54.429583	102.327171	379.2716303	12.13623704	12.41866803	3.454147	6.1	48.6586629311375	Zingster Strom	NA	49.57
2014-01-04	2014-01-04T05:20:00Z	12.687111	54.429583	102.2295	379.2835735	12.13661921	12.40720514	3.449387	6.1	48.628294782140905	Zingster Strom	NA	49.57
2014-01-04	2014-01-04T05:30:00Z	12.687111	54.429583	102.399078	379.2796693	12.13649428	12.42765825	3.450943	6.1	48.5979266331444	Zingster Strom	NA	49.57
2014-01-04	2014-01-04T05:40:00Z	12.687111	54.429583	102.405022	379.2856034	12.13668416	12.42857409	3.448578	6.1	48.5675584841479	Zingster Strom	NA	49.57
2014-01-04	2014-01-04T05:50:00Z	12.687111	54.429583	102.344772	379.2891638	12.1367981	12.42137834	3.447159	6.1	48.5371903351514	Zingster Strom	NA	49.57
2014-01-04	2014-01-04T06:00:00Z	12.687111	54.429583	102.586868	379.2500958	12.13554796	12.44947857	3.46273	6.1	48.5068221861549	Zingster Strom	NA	49.57
2014-01-04	2014-01-04T06:10:00Z	12.687111	54.429583	102.502373	379.2147797	12.13441789	12.43806629	3.476807	6.1	48.4764540371584	Zingster Strom	NA	49.57
2014-01-04	2014-01-04T06:20:00Z	12.687111	54.429583	102.45565	379.1970187	12.13384956	12.43181444	3.483887	6.1	48.446085888161896	Zingster Strom	NA	49.57
2014-01-04	2014-01-04T06:30:00Z	12.687111	54.429583	102.255203	379.1786466	12.13326168	12.40689136	3.491211	6.1	48.4157177391654	Zingster Strom	NA	49.57
2014-01-04	2014-01-04T06:40:00Z	12.687111	54.429583	102.35318	379.1648304	12.13281958	12.41832666	3.496719	6.1	48.3853495901689	Zingster Strom	NA	49.57
2014-01-04	2014-01-04T06:50:00Z	12.687111	54.429583	102.212753	379.160333	12.13267566	12.40114181	3.498512	6.1	48.354981441172406	Zingster Strom	NA	49.57
2014-01-04	2014-01-04T07:00:00Z	12.687111	54.429583	102.148888	379.1545715	12.1324913	12.39320495	3.500809	6.1	48.3246132921759	Zingster Strom	NA	49.57
2014-01-04	2014-01-04T07:10:00Z	12.687111	54.429583	102.144287	379.1566007	12.13255623	12.39271306	3.5	6.1	48.2942451431793	Zingster Strom	NA	49.57
2014-01-04	2014-01-04T07:20:00Z	12.687111	54.429583	102.087143	379.1705695	12.13300322	12.38623635	3.494431	6.1	48.2638769941828	Zingster Strom	NA	49.57
2014-01-04	2014-01-04T07:30:00Z	12.687111	54.429583	102.08931	379.1902257	12.13363219	12.38714138	3.486595	6.1	48.2335088451863	Zingster Strom	NA	49.57
2014-01-04	2014-01-04T07:40:00Z	12.687111	54.429583	101.874397	379.2079863	12.13420051	12.3616436	3.479515	6.1	48.2031406961898	Zingster Strom	NA	49.57
2014-01-04	2014-01-04T07:50:00Z	12.687111	54.429583	101.818825	379.2290392	12.13487418	12.3555863	3.471123	6.1	48.1727725471933	Zingster Strom	NA	49.57
2014-01-04	2014-01-04T08:00:00Z	12.687111	54.429583	101.910797	379.2818899	12.13656534	12.36847046	3.450058	6.1	48.1424043981968	Zingster Strom	NA	49.57
2014-01-04	2014-01-04T08:10:00Z	12.687111	54.429583	101.798546	379.3159074	12.13765386	12.35595514	3.436501	6.1	48.1120362492003	Zingster Strom	NA	49.57
2014-01-04	2014-01-04T08:20:00Z	12.687111	54.429583	102.065239	379.3411421	12.13846134	12.38914957	3.426445	6.1	48.0816681002038	Zingster Strom	NA	49.57
2014-01-04	2014-01-04T08:30:00Z	12.687111	54.429583	101.842857	379.3548693	12.13890059	12.36260317	3.420975	6.1	48.0512999512073	Zingster Strom	NA	49.57
2014-01-04	2014-01-04T08:40:00Z	12.687111	54.429583	101.590393	379.3576273	12.13898884	12.33204647	3.419876	6.1	48.020931802210804	Zingster Strom	NA	49.57
2014-01-04	2014-01-04T08:50:00Z	12.687111	54.429583	101.605438	379.3694227	12.13936628	12.33425628	3.415176	6.1	47.9905636532143	Zingster Strom	NA	49.57
2014-01-04	2014-01-04T09:00:00Z	12.687111	54.429583	101.697563	379.3935089	12.14013701	12.34622349	3.405579	6.1	47.96019550421779	Zingster Strom	NA	49.57
2014-01-04	2014-01-04T09:10:00Z	12.687111	54.429583	101.704155	379.4139998	12.1407927	12.34769062	3.397415	6.1	47.9298273552212	Zingster Strom	NA	49.57
2014-01-04	2014-01-04T09:20:00Z	12.687111	54.429583	101.559113	379.4165475	12.14087422	12.33016417	3.3964	6.1	47.899459206224705	Zingster Strom	NA	49.57
2014-01-04	2014-01-04T09:30:00Z	12.687111	54.429583	101.868614	379.426063	12.1411787	12.36805047	3.392609	6.1	47.8690910572282	Zingster Strom	NA	49.57
2014-01-04	2014-01-04T09:40:00Z	12.687111	54.429583	101.911179	379.4399665	12.1416236	12.37367176	3.38707	6.1	47.838722908231695	Zingster Strom	NA	49.57
2014-01-04	2014-01-04T09:50:00Z	12.687111	54.429583	102.022346	379.4410007	12.14165669	12.387203	3.386658	6.1	47.8083547592352	Zingster Strom	NA	49.57
2014-01-04	2014-01-04T10:00:00Z	12.687111	54.429583	101.999817	379.4408877	12.14165308	12.38446392	3.386703	6.1	47.7779866102387	Zingster Strom	NA	49.57
2014-01-04	2014-01-04T10:10:00Z	12.687111	54.429583	101.89904	379.4419595	12.14168738	12.37226288	3.386276	6.1	47.747618461242205	Zingster Strom	NA	49.57
2014-01-04	2014-01-04T10:20:00Z	12.687111	54.429583	102.007141	379.4302197	12.14131171	12.38500496	3.390953	6.1	47.717250312245696	Zingster Strom	NA	49.57
2014-01-04	2014-01-04T10:30:00Z	12.687111	54.429583	102.965073	379.3828623	12.13979633	12.49975016	3.409821	6.1	47.6868821632492	Zingster Strom	NA	49.57
2014-01-04	2014-01-04T10:40:00Z	12.687111	54.429583	102.876114	379.3617807	12.13912175	12.48825673	3.418221	6.1	47.6565140142527	Zingster Strom	NA	49.57
2014-01-04	2014-01-04T10:50:00Z	12.687111	54.429583	103.026451	379.3466555	12.13863776	12.50600768	3.424248	6.1	47.6261458652562	Zingster Strom	NA	49.57
2014-01-04	2014-01-04T11:00:00Z	12.687111	54.429583	103.240692	379.3145122	12.13760921	12.53095174	3.437057	6.1	47.595777716259704	Zingster Strom	NA	49.57
2014-01-04	2014-01-04T11:10:00Z	12.687111	54.429583	103.30999	379.2907923	12.1368502	12.53857873	3.44651	6.1	47.5654095672631	Zingster Strom	NA	49.57
2014-01-04	2014-01-04T11:20:00Z	12.687111	54.429583	103.431213	379.2848958	12.13666152	12.55309623	3.44886	6.1	47.5350414182666	Zingster Strom	NA	49.57
2014-01-04	2014-01-04T11:30:00Z	12.687111	54.429583	103.581322	379.266557	12.1360747	12.57070662	3.456169	6.1	47.5046732692701	Zingster Strom	NA	49.57
2014-01-04	2014-01-04T11:40:00Z	12.687111	54.429583	103.725685	379.2614838	12.13591237	12.58805824	3.458191	6.1	47.4743051202736	Zingster Strom	NA	49.57
2014-01-04	2014-01-04T11:50:00Z	12.687111	54.429583	103.965462	379.2695227	12.1361696	12.6174248	3.454987	6.1	47.4439369712771	Zingster Strom	NA	49.57
2014-01-04	2014-01-04T12:00:00Z	12.687111	54.429583	104.076752	379.2480084	12.13548117	12.63021464	3.463562	6.1	47.4135688222806	Zingster Strom	NA	49.57
2014-01-04	2014-01-04T12:10:00Z	12.687111	54.429583	103.939926	379.209958	12.13426361	12.61234461	3.478729	6.1	47.3832006732841	Zingster Strom	NA	49.57
2014-01-04	2014-01-04T12:20:00Z	12.687111	54.429583	104.320648	379.1554143	12.13251827	12.65672168	3.500473	6.1	47.3528325242876	Zingster Strom	NA	49.57
2014-01-04	2014-01-04T12:30:00Z	12.687111	54.429583	104.577492	379.1424392	12.13210308	12.68744913	3.505646	6.1	47.3224643752911	Zingster Strom	NA	49.57
2014-01-04	2014-01-04T12:40:00Z	12.687111	54.429583	104.627037	379.1520457	12.13241048	12.6937816	3.501816	6.1	47.2920962262946	Zingster Strom	NA	49.57
2014-01-04	2014-01-04T12:50:00Z	12.687111	54.429583	104.786194	379.1365651	12.13191512	12.71257211	3.507988	6.1	47.2617280772981	Zingster Strom	NA	49.57
2014-01-04	2014-01-04T13:00:00Z	12.687111	54.429583	104.859436	379.1301167	12.13170878	12.7212414	3.510559	6.1	47.2313599283016	Zingster Strom	NA	49.57
2014-01-04	2014-01-04T13:10:00Z	12.687111	54.429583	105.014969	379.1036145	12.13086074	12.73921964	3.521126	6.1	47.200991779305	Zingster Strom	NA	49.57
2014-01-04	2014-01-04T13:20:00Z	12.687111	54.429583	105.041565	379.0838701	12.13022894	12.74178232	3.528999	6.1	47.170623630308505	Zingster Strom	NA	49.57
2014-01-04	2014-01-04T13:30:00Z	12.687111	54.429583	105.113205	379.0813623	12.1301487	12.75038807	3.529999	6.1	47.140255481312	Zingster Strom	NA	49.57
2014-01-04	2014-01-04T13:40:00Z	12.687111	54.429583	105.132675	379.073192	12.12988726	12.75247495	3.533257	6.1	47.109887332315495	Zingster Strom	NA	49.57
2014-01-04	2014-01-04T13:50:00Z	12.687111	54.429583	105.241966	379.0713764	12.12982916	12.76567068	3.533981	6.1	47.079519183319	Zingster Strom	NA	49.57
2014-01-04	2014-01-04T14:00:00Z	12.687111	54.429583	105.391296	379.0607564	12.12948933	12.78342601	3.538216	6.1	47.0491510343225	Zingster Strom	NA	49.57
2014-01-04	2014-01-04T14:10:00Z	12.687111	54.429583	105.485603	379.0716824	12.12983895	12.79523376	3.533859	6.1	47.018782885326004	Zingster Strom	NA	49.57
2014-01-04	2014-01-04T14:20:00Z	12.687111	54.429583	105.490837	379.0836594	12.1302222	12.79627293	3.529083	6.1	46.988414736329496	Zingster Strom	NA	49.57
2014-01-04	2014-01-04T14:30:00Z	12.687111	54.429583	105.537903	379.0832005	12.13020752	12.80196664	3.529266	6.1	46.958046587333	Zingster Strom	NA	49.57
2014-01-04	2014-01-04T14:40:00Z	12.687111	54.429583	105.751312	379.059648	12.12945387	12.8270566	3.538658	6.1	46.9276784383365	Zingster Strom	NA	49.57
2014-01-04	2014-01-04T14:50:00Z	12.687111	54.429583	105.723106	379.0746666	12.12993444	12.82414345	3.532669	6.1	46.89731028934	Zingster Strom	NA	49.57
2014-01-04	2014-01-04T15:00:00Z	12.687111	54.429583	105.756142	379.0681616	12.12972629	12.82793056	3.535263	6.1	46.866942140343504	Zingster Strom	NA	49.57
2014-01-04	2014-01-04T15:10:00Z	12.687111	54.429583	105.934608	379.0345675	12.12865132	12.84843923	3.54866	6.1	46.8365739913469	Zingster Strom	NA	49.57
2014-01-04	2014-01-04T15:20:00Z	12.687111	54.429583	106.073593	379.0365559	12.12871494	12.86536373	3.547867	6.1	46.8062058423504	Zingster Strom	NA	49.57
2014-01-04	2014-01-04T15:30:00Z	12.687111	54.429583	106.069611	379.0287502	12.12846517	12.86461583	3.55098	6.1	46.7758376933539	Zingster Strom	NA	49.57
2014-01-04	2014-01-04T15:40:00Z	12.687111	54.429583	106.007301	379.0263029	12.12838686	12.85697557	3.551956	6.1	46.7454695443574	Zingster Strom	NA	49.57
2014-01-04	2014-01-04T15:50:00Z	12.687111	54.429583	105.963768	379.0361748	12.12870275	12.85203044	3.548019	6.1	46.7151013953609	Zingster Strom	NA	49.57
2014-01-04	2014-01-04T16:00:00Z	12.687111	54.429583	105.690384	379.035237	12.12867274	12.81884079	3.548393	6.1	46.6847332463644	Zingster Strom	NA	49.57
2014-01-04	2014-01-04T16:10:00Z	12.687111	54.429583	105.981133	379.0559744	12.12933631	12.85480805	3.540123	6.1	46.6543650973679	Zingster Strom	NA	49.57
2014-01-04	2014-01-04T16:20:00Z	12.687111	54.429583	105.880524	379.0706667	12.12980645	12.84310263	3.534264	6.1	46.623996948371406	Zingster Strom	NA	49.57
2014-01-04	2014-01-04T16:30:00Z	12.687111	54.429583	105.955612	379.069137	12.1297575	12.8521588	3.534874	6.1	46.5936287993749	Zingster Strom	NA	49.57
2014-01-04	2014-01-04T16:40:00Z	12.687111	54.429583	105.668007	379.0772872	12.1300183	12.81754858	3.531624	6.1	46.563260650378396	Zingster Strom	NA	49.57
2014-01-04	2014-01-04T16:50:00Z	12.687111	54.429583	105.807388	379.0994238	12.13072664	12.835205	3.522797	6.1	46.5328925013819	Zingster Strom	NA	49.57
2014-01-04	2014-01-04T17:00:00Z	12.687111	54.429583	105.792282	379.092823	12.13051543	12.83314909	3.525429	6.1	46.5025243523854	Zingster Strom	NA	49.57
2014-01-04	2014-01-04T17:10:00Z	12.687111	54.429583	105.559799	379.1165305	12.13127404	12.80574849	3.515976	6.1	46.4721562033888	Zingster Strom	NA	49.57
2014-01-04	2014-01-04T17:20:00Z	12.687111	54.429583	105.636093	379.112608	12.13114852	12.81487133	3.51754	6.1	46.4417880543923	Zingster Strom	NA	49.57
2014-01-04	2014-01-04T17:30:00Z	12.687111	54.429583	105.366615	379.1152113	12.13123182	12.78226833	3.516502	6.1	46.4114199053958	Zingster Strom	NA	49.57
2014-01-04	2014-01-04T17:40:00Z	12.687111	54.429583	105.314278	379.1373878	12.13194144	12.77666654	3.50766	6.1	46.381051756399295	Zingster Strom	NA	49.57
2014-01-04	2014-01-04T17:50:00Z	12.687111	54.429583	105.206741	379.1403348	12.13203575	12.76371943	3.506485	6.1	46.3506836074028	Zingster Strom	NA	49.57
2014-01-04	2014-01-04T18:00:00Z	12.687111	54.429583	105.259132	379.155472	12.13252012	12.77058536	3.50045	6.1	46.3203154584063	Zingster Strom	NA	49.57
2014-01-04	2014-01-04T18:10:00Z	12.687111	54.429583	105.158005	379.1799861	12.13330454	12.75914099	3.490677	6.1	46.289947309409804	Zingster Strom	NA	49.57
2014-01-04	2014-01-04T18:20:00Z	12.687111	54.429583	104.926529	379.1894405	12.13360707	12.73137274	3.486908	6.1	46.2595791604133	Zingster Strom	NA	49.57
2014-01-04	2014-01-04T18:30:00Z	12.687111	54.429583	104.871002	379.2273934	12.13482152	12.72590892	3.471779	6.1	46.229211011416794	Zingster Strom	NA	49.57
2014-01-04	2014-01-04T18:40:00Z	12.687111	54.429583	105.09819	379.2992156	12.13711974	12.75589317	3.443153	6.1	46.1988428624203	Zingster Strom	NA	49.57
2014-01-04	2014-01-04T18:50:00Z	12.687111	54.429583	105.262909	379.3059153	12.13733412	12.77611097	3.440483	6.1	46.1684747134238	Zingster Strom	NA	49.57
2014-01-04	2014-01-04T19:00:00Z	12.687111	54.429583	105.068039	379.3184543	12.13773536	12.75288052	3.435486	6.1	46.138106564427304	Zingster Strom	NA	49.57
2014-01-04	2014-01-04T19:10:00Z	12.687111	54.429583	105.06636	379.3187429	12.13774459	12.75268643	3.435371	6.1	46.1077384154307	Zingster Strom	NA	49.57
2014-01-04	2014-01-04T19:20:00Z	12.687111	54.429583	104.894722	379.3174983	12.13770476	12.73181167	3.435867	6.1	46.0773702664342	Zingster Strom	NA	49.57
2014-01-04	2014-01-04T19:30:00Z	12.687111	54.429583	104.936493	379.3298846	12.13810111	12.73729762	3.430931	6.1	46.0470021174377	Zingster Strom	NA	49.57
2014-01-04	2014-01-04T19:40:00Z	12.687111	54.429583	104.803864	379.3430944	12.13852381	12.72164199	3.425667	6.1	46.016633968441205	Zingster Strom	NA	49.57
2014-01-04	2014-01-04T19:50:00Z	12.687111	54.429583	104.871048	379.356114	12.13894042	12.73023404	3.420479	6.1	45.9862658194447	Zingster Strom	NA	49.57
2014-01-04	2014-01-04T20:00:00Z	12.687111	54.429583	104.658699	379.3562872	12.13894596	12.70446292	3.42041	6.1	45.9558976704482	Zingster Strom	NA	49.57
2014-01-04	2014-01-04T20:10:00Z	12.687111	54.429583	104.248001	379.3522668	12.13881732	12.6544744	3.422012	6.1	45.9255295214517	Zingster Strom	NA	49.57
2014-01-04	2014-01-04T20:20:00Z	12.687111	54.429583	104.298714	379.3542946	12.1388822	12.66069803	3.421204	6.1	45.8951613724552	Zingster Strom	NA	49.57
2014-01-04	2014-01-04T20:30:00Z	12.687111	54.429583	104.272606	379.3423667	12.13850052	12.65713082	3.425957	6.1	45.8647932234587	Zingster Strom	NA	49.57
2014-01-04	2014-01-04T20:40:00Z	12.687111	54.429583	104.040611	379.3501588	12.13874986	12.62922952	3.422852	6.1	45.834425074462196	Zingster Strom	NA	49.57
2014-01-04	2014-01-04T20:50:00Z	12.687111	54.429583	103.816559	379.3867324	12.13992017	12.60324739	3.408279	6.1	45.8040569254657	Zingster Strom	NA	49.57
2014-01-04	2014-01-04T21:00:00Z	12.687111	54.429583	104.016212	379.4144968	12.1408086	12.62840921	3.397217	6.1	45.7736887764692	Zingster Strom	NA	49.57
2014-01-04	2014-01-04T21:10:00Z	12.687111	54.429583	103.81311	379.4275966	12.14122778	12.60418615	3.391998	6.1	45.7433206274726	Zingster Strom	NA	49.57
2014-01-04	2014-01-04T21:20:00Z	12.687111	54.429583	104.182922	379.4517267	12.14199991	12.6498903	3.382385	6.1	45.7129524784761	Zingster Strom	NA	49.57
2014-01-04	2014-01-04T21:30:00Z	12.687111	54.429583	104.498268	379.4699213	12.14258212	12.688788	3.375137	6.1	45.6825843294796	Zingster Strom	NA	49.57
2014-01-04	2014-01-04T21:40:00Z	12.687111	54.429583	104.616394	379.4999714	12.14354369	12.70413751	3.363167	6.1	45.6522161804831	Zingster Strom	NA	49.57
2014-01-04	2014-01-04T21:50:00Z	12.687111	54.429583	104.64724	379.5114448	12.14391082	12.7082675	3.358597	6.1	45.6218480314866	Zingster Strom	NA	49.57
2014-01-04	2014-01-04T22:00:00Z	12.687111	54.429583	104.533539	379.51267	12.14395003	12.69450074	3.358109	6.1	45.5914798824901	Zingster Strom	NA	49.57
2014-01-04	2014-01-04T22:10:00Z	12.687111	54.429583	104.572258	379.5111762	12.14390222	12.69915277	3.358704	6.1	45.561111733493604	Zingster Strom	NA	49.57
2014-01-04	2014-01-04T22:20:00Z	12.687111	54.429583	104.625153	379.5201216	12.14418847	12.70587577	3.355141	6.1	45.5307435844971	Zingster Strom	NA	49.57
2014-01-04	2014-01-04T22:30:00Z	12.687111	54.429583	104.575851	379.5323614	12.14458013	12.70029802	3.350266	6.1	45.500375435500594	Zingster Strom	NA	49.57
2014-01-04	2014-01-04T22:40:00Z	12.687111	54.429583	104.361366	379.5475343	12.14506564	12.6747564	3.344223	6.1	45.4700072865041	Zingster Strom	NA	49.57
2014-01-04	2014-01-04T22:50:00Z	12.687111	54.429583	104.285324	379.5602345	12.14547203	12.66594486	3.339165	6.1	45.4396391375076	Zingster Strom	NA	49.57
2014-01-04	2014-01-04T23:00:00Z	12.687111	54.429583	103.92202	379.5728798	12.14587667	12.62224038	3.334129	6.1	45.4092709885111	Zingster Strom	NA	49.57
2014-01-04	2014-01-04T23:10:00Z	12.687111	54.429583	104.297516	379.5627253	12.14555174	12.66750876	3.338173	6.1	45.378902839514495	Zingster Strom	NA	49.57
2014-01-04	2014-01-04T23:20:00Z	12.687111	54.429583	104.299034	379.567112	12.1456921	12.66783954	3.336426	6.1	45.348534690518	Zingster Strom	NA	49.57
2014-01-04	2014-01-04T23:30:00Z	12.687111	54.429583	104.44323	379.5615954	12.14551558	12.68516877	3.338623	6.1	45.3181665415215	Zingster Strom	NA	49.57
2014-01-04	2014-01-04T23:40:00Z	12.687111	54.429583	104.148933	379.5655225	12.14564124	12.64955576	3.337059	6.1	45.287798392525005	Zingster Strom	NA	49.57
2014-01-04	2014-01-04T23:50:00Z	12.687111	54.429583	104.222763	379.5643725	12.14560444	12.65848453	3.337517	6.1	45.257430243528496	Zingster Strom	NA	49.57
2014-01-05	2014-01-05T00:00:00Z	12.687111	54.429583	103.464523	378.621241	12.11542537	12.53516706	3.334167	6.2	45.227062094532	Zingster Strom	NA	45.23
2014-01-05	2014-01-05T00:10:00Z	12.687111	54.429583	103.971199	378.6326576	12.11579068	12.59693284	3.329605	6.2	45.227062094532	Zingster Strom	NA	45.23
2014-01-05	2014-01-05T00:20:00Z	12.687111	54.429583	104.294624	378.6197695	12.11537828	12.63568822	3.334755	6.2	45.1491048339983	Zingster Strom	NA	45.23
2014-01-05	2014-01-05T00:30:00Z	12.687111	54.429583	104.221916	378.6242365	12.11552122	12.62702835	3.33297	6.2	45.0711475734646	Zingster Strom	NA	45.23
2014-01-05	2014-01-05T00:40:00Z	12.687111	54.429583	104.375412	378.6201323	12.11538989	12.64548811	3.33461	6.2	44.9931903129308	Zingster Strom	NA	45.23
2014-01-05	2014-01-05T00:50:00Z	12.687111	54.429583	104.303185	378.6189687	12.11535265	12.63669869	3.335075	6.2	44.9152330523971	Zingster Strom	NA	45.23
2014-01-05	2014-01-05T01:00:00Z	12.687111	54.429583	104.318748	378.6082756	12.11501049	12.63822726	3.339348	6.2	44.8372757918634	Zingster Strom	NA	45.23
2014-01-05	2014-01-05T01:10:00Z	12.687111	54.429583	104.338707	378.5809951	12.11413755	12.63973448	3.35025	6.2	44.759318531329704	Zingster Strom	NA	45.23
2014-01-05	2014-01-05T01:20:00Z	12.687111	54.429583	104.302124	378.5678035	12.11371543	12.63486249	3.355522	6.2	44.681361270795996	Zingster Strom	NA	45.23
2014-01-05	2014-01-05T01:30:00Z	12.687111	54.429583	104.255257	378.5547649	12.11329821	12.62875018	3.360733	6.2	44.6034040102622	Zingster Strom	NA	45.23
2014-01-05	2014-01-05T01:40:00Z	12.687111	54.429583	104.315826	378.5447042	12.11297628	12.63575126	3.364754	6.2	44.525446749728495	Zingster Strom	NA	45.23
2014-01-05	2014-01-05T01:50:00Z	12.687111	54.429583	104.03949	378.5397603	12.11281808	12.60211416	3.36673	6.2	44.4474894891948	Zingster Strom	NA	45.23
2014-01-05	2014-01-05T02:00:00Z	12.687111	54.429583	103.908875	378.5478342	12.11307644	12.58656145	3.363503	6.2	44.3695322286611	Zingster Strom	NA	45.23
2014-01-05	2014-01-05T02:10:00Z	12.687111	54.429583	103.852997	378.5470911	12.11305266	12.57976822	3.3638	6.2	44.2915749681274	Zingster Strom	NA	45.23
2014-01-05	2014-01-05T02:20:00Z	12.687111	54.429583	103.864777	378.5242608	12.11232212	12.58043636	3.372925	6.2	44.2136177075936	Zingster Strom	NA	45.23
2014-01-05	2014-01-05T02:30:00Z	12.687111	54.429583	103.771233	378.515652	12.11204664	12.56882014	3.376366	6.2	44.135660447059905	Zingster Strom	NA	45.23
2014-01-05	2014-01-05T02:40:00Z	12.687111	54.429583	103.678535	378.5161498	12.11206258	12.557609039999999	3.376167	6.2	44.057703186526204	Zingster Strom	NA	45.23
2014-01-05	2014-01-05T02:50:00Z	12.687111	54.429583	103.739777	378.5094125	12.11184699	12.56480306	3.37886	6.2	43.979745925992496	Zingster Strom	NA	45.23
2014-01-05	2014-01-05T03:00:00Z	12.687111	54.429583	103.589928	378.5035333	12.11165886	12.5464587	3.38121	6.2	43.9017886654588	Zingster Strom	NA	45.23
2014-01-05	2014-01-05T03:10:00Z	12.687111	54.429583	103.486443	378.4999058	12.11154279	12.53380482	3.38266	6.2	43.823831404924995	Zingster Strom	NA	45.23
2014-01-05	2014-01-05T03:20:00Z	12.687111	54.429583	103.275826	378.5042013	12.11168024	12.50843781	3.380943	6.2	43.7458741443913	Zingster Strom	NA	45.23
2014-01-05	2014-01-05T03:30:00Z	12.687111	54.429583	103.09156	378.5094675	12.11184875	12.48629382	3.378838	6.2	43.6679168838576	Zingster Strom	NA	45.23
2014-01-05	2014-01-05T03:40:00Z	12.687111	54.429583	103.018761	378.5094125	12.11184699	12.4774747	3.37886	6.2	43.5899596233239	Zingster Strom	NA	45.23
2014-01-05	2014-01-05T03:50:00Z	12.687111	54.429583	102.977333	378.5064729	12.11175293	12.47236014	3.380035	6.2	43.5120023627902	Zingster Strom	NA	45.23
2014-01-05	2014-01-05T04:00:00Z	12.687111	54.429583	102.948608	378.5017196	12.11160082	12.46872446	3.381935	6.2	43.434045102256405	Zingster Strom	NA	45.23
2014-01-05	2014-01-05T04:10:00Z	12.687111	54.429583	102.951111	378.4954978	12.11140174	12.46882265	3.384422	6.2	43.3560878417227	Zingster Strom	NA	45.23
2014-01-05	2014-01-05T04:20:00Z	12.687111	54.429583	102.915398	378.4908973	12.11125452	12.4643458	3.386261	6.2	43.278130581189	Zingster Strom	NA	45.23
2014-01-05	2014-01-05T04:30:00Z	12.687111	54.429583	102.784645	378.4884156	12.11117511	12.44842835	3.387253	6.2	43.2001733206553	Zingster Strom	NA	45.23
2014-01-05	2014-01-05T04:40:00Z	12.687111	54.429583	102.65834	378.4915852	12.11127654	12.43323545	3.385986	6.2	43.1222160601216	Zingster Strom	NA	45.23
2014-01-05	2014-01-05T04:50:00Z	12.687111	54.429583	102.484062	378.5050594	12.1117077	12.41257002	3.3806	6.2	43.0442587995878	Zingster Strom	NA	45.23
2014-01-05	2014-01-05T05:00:00Z	12.687111	54.429583	102.306664	378.5215313	12.11223478	12.39162333	3.374016	6.2	42.9663015390541	Zingster Strom	NA	45.23
2014-01-05	2014-01-05T05:10:00Z	12.687111	54.429583	102.159866	378.5456024	12.11300502	12.3746297	3.364395	6.2	42.8883442785204	Zingster Strom	NA	45.23
2014-01-05	2014-01-05T05:20:00Z	12.687111	54.429583	102.044907	378.5659319	12.11365554	12.36136853	3.35627	6.2	42.8103870179867	Zingster Strom	NA	45.23
2014-01-05	2014-01-05T05:30:00Z	12.687111	54.429583	101.949249	378.5887271	12.11438496	12.35052449	3.34716	6.2	42.7324297574529	Zingster Strom	NA	45.23
2014-01-05	2014-01-05T05:40:00Z	12.687111	54.429583	101.843437	378.5970874	12.11465248	12.33797847	3.343819	6.2	42.6544724969192	Zingster Strom	NA	45.23
2014-01-05	2014-01-05T05:50:00Z	12.687111	54.429583	101.605728	378.6083132	12.11501169	12.30954583	3.339333	6.2	42.5765152363855	Zingster Strom	NA	45.23
2014-01-05	2014-01-05T06:00:00Z	12.687111	54.429583	101.271286	378.6108907	12.11509417	12.26911166	3.338303	6.2	42.4985579758518	Zingster Strom	NA	45.23
2014-01-05	2014-01-05T06:10:00Z	12.687111	54.429583	101.073326	378.6078177	12.11499584	12.24502924	3.339531	6.2	42.4206007153181	Zingster Strom	NA	45.23
2014-01-05	2014-01-05T06:20:00Z	12.687111	54.429583	101.209679	378.610205	12.115072230000001	12.26162571	3.338577	6.2	42.3426434547843	Zingster Strom	NA	45.23
2014-01-05	2014-01-05T06:30:00Z	12.687111	54.429583	101.27739	378.6049724	12.11490479	12.26965937	3.340668	6.2	42.2646861942506	Zingster Strom	NA	45.23
2014-01-05	2014-01-05T06:40:00Z	12.687111	54.429583	101.3592	378.5996849	12.1147356	12.27939908	3.342781	6.2	42.1867289337169	Zingster Strom	NA	45.23
2014-01-05	2014-01-05T06:50:00Z	12.687111	54.429583	101.277748	378.5943774	12.11456576	12.26935938	3.344902	6.2	42.1087716731832	Zingster Strom	NA	45.23
2014-01-05	2014-01-05T07:00:00Z	12.687111	54.429583	101.025902	378.5910368	12.11445887	12.23874134	3.346237	6.2	42.0308144126495	Zingster Strom	NA	45.23
2014-01-05	2014-01-05T07:10:00Z	12.687111	54.429583	100.660645	378.5842005	12.11424012	12.19427224	3.348969	6.2	41.952857152115804	Zingster Strom	NA	45.23
2014-01-05	2014-01-05T07:20:00Z	12.687111	54.429583	100.764168	378.5806898	12.11412778	12.20670007	3.350372	6.2	41.874899891582004	Zingster Strom	NA	45.23
2014-01-05	2014-01-05T07:30:00Z	12.687111	54.429583	100.815895	378.5798116	12.11409967	12.21293801	3.350723	6.2	41.7969426310483	Zingster Strom	NA	45.23
2014-01-05	2014-01-05T07:40:00Z	12.687111	54.429583	101.046791	378.5753826	12.11395795	12.24076577	3.352493	6.2	41.718985370514595	Zingster Strom	NA	45.23
2014-01-05	2014-01-05T07:50:00Z	12.687111	54.429583	100.947311	378.5710288	12.11381864	12.22857417	3.354233	6.2	41.6410281099809	Zingster Strom	NA	45.23
2014-01-05	2014-01-05T08:00:00Z	12.687111	54.429583	100.949249	378.5651687	12.11363112	12.22861964	3.356575	6.2	41.5630708494472	Zingster Strom	NA	45.23
2014-01-05	2014-01-05T08:10:00Z	12.687111	54.429583	100.941315	378.5596715	12.11345522	12.22748099	3.358772	6.2	41.4851135889134	Zingster Strom	NA	45.23
2014-01-05	2014-01-05T08:20:00Z	12.687111	54.429583	100.75946	378.5586006	12.11342095	12.20541754	3.3592	6.2	41.4071563283797	Zingster Strom	NA	45.23
2014-01-05	2014-01-05T08:30:00Z	12.687111	54.429583	100.704872	378.5517299	12.1132011	12.19858366	3.361946	6.2	41.329199067846	Zingster Strom	NA	45.23
2014-01-05	2014-01-05T08:40:00Z	12.687111	54.429583	100.739815	378.538807	12.112787580000001	12.2023998	3.367111	6.2	41.251241807312304	Zingster Strom	NA	45.23
2014-01-05	2014-01-05T08:50:00Z	12.687111	54.429583	100.728867	378.5330425	12.11260312	12.20088789	3.369415	6.2	41.173284546778504	Zingster Strom	NA	45.23
2014-01-05	2014-01-05T09:00:00Z	12.687111	54.429583	100.644806	378.5293972	12.11248648	12.19058851	3.370872	6.2	41.0953272862448	Zingster Strom	NA	45.23
2014-01-05	2014-01-05T09:10:00Z	12.687111	54.429583	100.652061	378.5221417	12.11225431	12.1912336	3.373772	6.2	41.017370025711095	Zingster Strom	NA	45.23
2014-01-05	2014-01-05T09:20:00Z	12.687111	54.429583	100.545349	378.5194122	12.11216697	12.17822055	3.374863	6.2	40.9394127651774	Zingster Strom	NA	45.23
2014-01-05	2014-01-05T09:30:00Z	12.687111	54.429583	100.483383	378.5188018	12.11214743	12.1706955	3.375107	6.2	40.8614555046437	Zingster Strom	NA	45.23
2014-01-05	2014-01-05T09:40:00Z	12.687111	54.429583	100.341545	378.5189744	12.11215296	12.15352141	3.375038	6.2	40.7834982441099	Zingster Strom	NA	45.23
2014-01-05	2014-01-05T09:50:00Z	12.687111	54.429583	100.245224	378.5208633	12.1122134	12.14191545	3.374283	6.2	40.7055409835762	Zingster Strom	NA	45.23
2014-01-05	2014-01-05T10:00:00Z	12.687111	54.429583	100.189522	378.5198325	12.11218042	12.13513566	3.374695	6.2	40.627583723042505	Zingster Strom	NA	45.23
2014-01-05	2014-01-05T10:10:00Z	12.687111	54.429583	100.203232	378.5186116	12.11214135	12.1367571	3.375183	6.2	40.5496264625088	Zingster Strom	NA	45.23
2014-01-05	2014-01-05T10:20:00Z	12.687111	54.429583	100.185181	378.5206356	12.11220612	12.13463562	3.374374	6.2	40.4716692019751	Zingster Strom	NA	45.23
2014-01-05	2014-01-05T10:30:00Z	12.687111	54.429583	100.123749	378.5155944	12.1120448	12.12703334	3.376389	6.2	40.393711941441296	Zingster Strom	NA	45.23
2014-01-05	2014-01-05T10:40:00Z	12.687111	54.429583	100.168968	378.5085519	12.11181945	12.13228455	3.379204	6.2	40.3157546809076	Zingster Strom	NA	45.23
2014-01-05	2014-01-05T10:50:00Z	12.687111	54.429583	100.21534	378.4985499	12.1114994	12.1375803	3.383202	6.2	40.2377974203739	Zingster Strom	NA	45.23
2014-01-05	2014-01-05T11:00:00Z	12.687111	54.429583	100.260582	378.4872324	12.11113725	12.14269669	3.387726	6.2	40.1598401598402	Zingster Strom	NA	45.23
2014-01-05	2014-01-05T11:10:00Z	12.687111	54.429583	100.313629	378.4772885	12.11081906	12.1488021	3.391701	6.2	40.0818828993065	Zingster Strom	NA	45.23
2014-01-05	2014-01-05T11:20:00Z	12.687111	54.429583	100.230217	378.4751522	12.1107507	12.13863171	3.392555	6.2	40.0039256387727	Zingster Strom	NA	45.23
2014-01-05	2014-01-05T11:30:00Z	12.687111	54.429583	100.12915	378.4732235	12.11068898	12.12632994	3.393326	6.2	39.925968378239	Zingster Strom	NA	45.23
2014-01-05	2014-01-05T11:40:00Z	12.687111	54.429583	100.200546	378.4670598	12.11049175	12.13477886	3.39579	6.2	39.8480111177053	Zingster Strom	NA	45.23
2014-01-05	2014-01-05T11:50:00Z	12.687111	54.429583	100.24424	378.4665444	12.11047526	12.14005389	3.395996	6.2	39.7700538571716	Zingster Strom	NA	45.23
2014-01-05	2014-01-05T12:00:00Z	12.687111	54.429583	100.284973	378.4667721	12.11048255	12.14499415	3.395905	6.2	39.6920965966379	Zingster Strom	NA	45.23
2014-01-05	2014-01-05T12:10:00Z	12.687111	54.429583	100.15036	378.4660291	12.11045877	12.12866806	3.396202	6.2	39.6141393361041	Zingster Strom	NA	45.23
2014-01-05	2014-01-05T12:20:00Z	12.687111	54.429583	100.217865	378.4748645	12.11074149	12.13712656	3.39267	6.2	39.5361820755704	Zingster Strom	NA	45.23
2014-01-05	2014-01-05T12:30:00Z	12.687111	54.429583	100.372589	378.4744267	12.11072749	12.15585072	3.392845	6.2	39.4582248150367	Zingster Strom	NA	45.23
2014-01-05	2014-01-05T12:40:00Z	12.687111	54.429583	100.27002	378.484293	12.11104319	12.14374543	3.388901	6.2	39.380267554503	Zingster Strom	NA	45.23
2014-01-05	2014-01-05T12:50:00Z	12.687111	54.429583	100.112083	378.4944847	12.11136932	12.1249441	3.384827	6.2	39.3023102939693	Zingster Strom	NA	45.23
2014-01-05	2014-01-05T13:00:00Z	12.687111	54.429583	100.090775	378.4995806	12.11153238	12.12252662	3.38279	6.2	39.2243530334355	Zingster Strom	NA	45.23
2014-01-05	2014-01-05T13:10:00Z	12.687111	54.429583	100.096092	378.5077313	12.11179319	12.12343166	3.379532	6.2	39.1463957729018	Zingster Strom	NA	45.23
2014-01-05	2014-01-05T13:20:00Z	12.687111	54.429583	100.176552	378.50658550000003	12.11175653	12.13314008	3.37999	6.2	39.068438512368104	Zingster Strom	NA	45.23
2014-01-05	2014-01-05T13:30:00Z	12.687111	54.429583	100.238739	378.5071008	12.11177302	12.14068854	3.379784	6.2	38.9904812518344	Zingster Strom	NA	45.23
2014-01-05	2014-01-05T13:40:00Z	12.687111	54.429583	100.232208	378.5057274	12.11172907	12.13985347	3.380333	6.2	38.9125239913007	Zingster Strom	NA	45.23
2014-01-05	2014-01-05T13:50:00Z	12.687111	54.429583	100.294601	378.4958781	12.1114139	12.14709425	3.38427	6.2	38.8345667307669	Zingster Strom	NA	45.23
2014-01-05	2014-01-05T14:00:00Z	12.687111	54.429583	100.385025	378.4869072	12.11112684	12.15775771	3.387856	6.2	38.756609470233194	Zingster Strom	NA	45.23
2014-01-05	2014-01-05T14:10:00Z	12.687111	54.429583	100.361977	378.4921006	12.11129303	12.15513312	3.38578	6.2	38.6786522096995	Zingster Strom	NA	45.23
2014-01-05	2014-01-05T14:20:00Z	12.687111	54.429583	100.461746	378.4849809	12.11106521	12.16698757	3.388626	6.2	38.6006949491658	Zingster Strom	NA	45.23
2014-01-05	2014-01-05T14:30:00Z	12.687111	54.429583	100.676964	378.4786819	12.11086365	12.19284983	3.391144	6.2	38.5227376886321	Zingster Strom	NA	45.23
2014-01-05	2014-01-05T14:40:00Z	12.687111	54.429583	101.101624	378.4463329	12.10982852	12.24323329	3.404076	6.2	38.4447804280983	Zingster Strom	NA	45.23
2014-01-05	2014-01-05T14:50:00Z	12.687111	54.429583	100.962746	378.4316402	12.10935837	12.22594073	3.40995	6.2	38.366823167564604	Zingster Strom	NA	45.23
2014-01-05	2014-01-05T15:00:00Z	12.687111	54.429583	100.72187	378.4475736	12.10986822	12.19728572	3.40358	6.2	38.2888659070309	Zingster Strom	NA	45.23
2014-01-05	2014-01-05T15:10:00Z	12.687111	54.429583	100.65023	378.4564485	12.11015221	12.18889605	3.400032	6.2	38.210908646497195	Zingster Strom	NA	45.23
2014-01-05	2014-01-05T15:20:00Z	12.687111	54.429583	100.887749	378.4484716	12.10989695	12.21740244	3.403221	6.2	38.1329513859635	Zingster Strom	NA	45.23
2014-01-05	2014-01-05T15:30:00Z	12.687111	54.429583	100.937447	378.4243691	12.1091257	12.22264234	3.412857	6.2	38.0549941254297	Zingster Strom	NA	45.23
2014-01-05	2014-01-05T15:40:00Z	12.687111	54.429583	100.973473	378.4100374	12.1086671	12.22654171	3.418587	6.2	37.977036864896	Zingster Strom	NA	45.23
2014-01-05	2014-01-05T15:50:00Z	12.687111	54.429583	101.271568	378.3922724	12.10809864	12.26206135	3.42569	6.2	37.8990796043623	Zingster Strom	NA	45.23
2014-01-05	2014-01-05T16:00:00Z	12.687111	54.429583	101.329002	378.3905367	12.1080431	12.26895924	3.426384	6.2	37.821122343828605	Zingster Strom	NA	45.23
2014-01-05	2014-01-05T16:10:00Z	12.687111	54.429583	101.096275	378.3930177	12.10812249	12.24086081	3.425392	6.2	37.7431650832949	Zingster Strom	NA	45.23
2014-01-05	2014-01-05T16:20:00Z	12.687111	54.429583	100.718735	378.4174808	12.10890528	12.19593623	3.415611	6.2	37.665207822761104	Zingster Strom	NA	45.23
2014-01-05	2014-01-05T16:30:00Z	12.687111	54.429583	100.834229	378.4114305	12.10871168	12.20972607	3.41803	6.2	37.587250562227396	Zingster Strom	NA	45.23
2014-01-05	2014-01-05T16:40:00Z	12.687111	54.429583	100.854408	378.3970818	12.10825254	12.21170642	3.423767	6.2	37.509293301693695	Zingster Strom	NA	45.23
2014-01-05	2014-01-05T16:50:00Z	12.687111	54.429583	100.760757	378.3930177	12.10812249	12.20023588	3.425392	6.2	37.43133604116	Zingster Strom	NA	45.23
2014-01-05	2014-01-05T17:00:00Z	12.687111	54.429583	100.475815	378.3952311	12.10819332	12.16580592	3.424507	6.2	37.3533787806263	Zingster Strom	NA	45.23
2014-01-05	2014-01-05T17:10:00Z	12.687111	54.429583	100.368248	378.3975595	12.10826783	12.15285628	3.423576	6.2	37.2754215200925	Zingster Strom	NA	45.23
2014-01-05	2014-01-05T17:20:00Z	12.687111	54.429583	100.487053	378.3977871	12.10827511	12.16724883	3.423485	6.2	37.1974642595588	Zingster Strom	NA	45.23
2014-01-05	2014-01-05T17:30:00Z	12.687111	54.429583	100.751854	378.3855172	12.10788249	12.19891609	3.428391	6.2	37.119506999025106	Zingster Strom	NA	45.23
2014-01-05	2014-01-05T17:40:00Z	12.687111	54.429583	100.791824	378.3796225	12.10769386	12.20356549	3.430748	6.2	37.0415497384914	Zingster Strom	NA	45.23
2014-01-05	2014-01-05T17:50:00Z	12.687111	54.429583	100.952469	378.3759412	12.10757607	12.22289697	3.43222	6.2	36.9635924779576	Zingster Strom	NA	45.23
2014-01-05	2014-01-05T18:00:00Z	12.687111	54.429583	101.040749	378.3643972	12.10720667	12.23321231	3.436836	6.2	36.885635217423896	Zingster Strom	NA	45.23
2014-01-05	2014-01-05T18:10:00Z	12.687111	54.429583	100.995079	378.3640146	12.10719443	12.22767058	3.436989	6.2	36.8076779568902	Zingster Strom	NA	45.23
2014-01-05	2014-01-05T18:20:00Z	12.687111	54.429583	101.011726	378.3428933	12.10651857	12.22900337	3.445435	6.2	36.7297206963565	Zingster Strom	NA	45.23
2014-01-05	2014-01-05T18:30:00Z	12.687111	54.429583	100.641159	378.3478546	12.10667733	12.18430038	3.443451	6.2	36.6517634358228	Zingster Strom	NA	45.23
2014-01-05	2014-01-05T18:40:00Z	12.687111	54.429583	100.410904	378.363767	12.10718651	12.15693542	3.437088	6.2	36.573806175289	Zingster Strom	NA	45.23
2014-01-05	2014-01-05T18:50:00Z	12.687111	54.429583	100.294243	378.3825986	12.1077891	12.14341542	3.429558	6.2	36.4958489147553	Zingster Strom	NA	45.23
2014-01-05	2014-01-05T19:00:00Z	12.687111	54.429583	100.444206	378.3905367	12.1080431	12.16182776	3.426384	6.2	36.4178916542216	Zingster Strom	NA	45.23
2014-01-05	2014-01-05T19:10:00Z	12.687111	54.429583	100.351967	378.3974245	12.10826351	12.1508806	3.42363	6.2	36.3399343936879	Zingster Strom	NA	45.23
2014-01-05	2014-01-05T19:20:00Z	12.687111	54.429583	100.249924	378.4042373	12.10848151	12.13874351	3.420906	6.2	36.2619771331542	Zingster Strom	NA	45.23
2014-01-05	2014-01-05T19:30:00Z	12.687111	54.429583	100.152985	378.4141017	12.10879716	12.1273218	3.416962	6.2	36.1840198726204	Zingster Strom	NA	45.23
2014-01-05	2014-01-05T19:40:00Z	12.687111	54.429583	100.107765	378.421125	12.1090219	12.12207118	3.414154	6.2	36.1060626120867	Zingster Strom	NA	45.23
2014-01-05	2014-01-05T19:50:00Z	12.687111	54.429583	100.014877	378.4299594	12.10930458	12.11110608	3.410622	6.2	36.028105351553	Zingster Strom	NA	45.23
2014-01-05	2014-01-05T20:00:00Z	12.687111	54.429583	100.005005	378.4365252	12.10951468	12.11012076	3.407997	6.2	35.9501480910193	Zingster Strom	NA	45.23
2014-01-05	2014-01-05T20:10:00Z	12.687111	54.429583	100.017975	378.4470983	12.10985301	12.11202976	3.40377	6.2	35.8721908304856	Zingster Strom	NA	45.23
2014-01-05	2014-01-05T20:20:00Z	12.687111	54.429583	100.257065	378.4553029	12.11011555	12.14124641	3.40049	6.2	35.7942335699518	Zingster Strom	NA	45.23
2014-01-05	2014-01-05T20:30:00Z	12.687111	54.429583	100.270966	378.4634326	12.11037569	12.14319069	3.39724	6.2	35.7162763094181	Zingster Strom	NA	45.23
2014-01-05	2014-01-05T20:40:00Z	12.687111	54.429583	100.098694	378.4695212	12.11057052	12.12252292	3.394806	6.2	35.6383190488844	Zingster Strom	NA	45.23
2014-01-05	2014-01-05T20:50:00Z	12.687111	54.429583	100.810608	378.4497698	12.10993849	12.20810262	3.402702	6.2	35.560361788350704	Zingster Strom	NA	45.23
2014-01-05	2014-01-05T21:00:00Z	12.687111	54.429583	100.737549	378.458167	12.1102072	12.19952591	3.399345	6.2	35.482404527817	Zingster Strom	NA	45.23
2014-01-05	2014-01-05T21:10:00Z	12.687111	54.429583	100.793053	378.4630699	12.11036408	12.20640569	3.397385	6.2	35.4044472672832	Zingster Strom	NA	45.23
2014-01-05	2014-01-05T21:20:00Z	12.687111	54.429583	100.865898	378.4679553	12.11052041	12.21538516	3.395432	6.2	35.3264900067495	Zingster Strom	NA	45.23
2014-01-05	2014-01-05T21:30:00Z	12.687111	54.429583	100.873634	378.4766581	12.11079889	12.21660294	3.391953	6.2	35.248532746215794	Zingster Strom	NA	45.23
2014-01-05	2014-01-05T21:40:00Z	12.687111	54.429583	100.828461	378.4817563	12.11096202	12.21129662	3.389915	6.2	35.1705754856821	Zingster Strom	NA	45.23
2014-01-05	2014-01-05T21:50:00Z	12.687111	54.429583	100.850914	378.485839	12.11109266	12.21414765	3.388283	6.2	35.0926182251484	Zingster Strom	NA	45.23
2014-01-05	2014-01-05T22:00:00Z	12.687111	54.429583	100.602516	378.4935891	12.11134066	12.18431342	3.385185	6.2	35.0146609646146	Zingster Strom	NA	45.23
2014-01-05	2014-01-05T22:10:00Z	12.687111	54.429583	100.840393	378.4864494	12.1111122	12.21289313	3.388039	6.2	34.9367037040809	Zingster Strom	NA	45.23
2014-01-05	2014-01-05T22:20:00Z	12.687111	54.429583	100.90567	378.4944096	12.11136691	12.22105593	3.384857	6.2	34.858746443547204	Zingster Strom	NA	45.23
2014-01-05	2014-01-05T22:30:00Z	12.687111	54.429583	100.920654	378.5132677	12.11197035	12.22347969	3.377319	6.2	34.780789183013496	Zingster Strom	NA	45.23
2014-01-05	2014-01-05T22:40:00Z	12.687111	54.429583	101.007164	378.5220842	12.11225247	12.23424271	3.373795	6.2	34.702831922479795	Zingster Strom	NA	45.23
2014-01-05	2014-01-05T22:50:00Z	12.687111	54.429583	100.986305	378.5273732	12.11242171	12.23188713	3.371681	6.2	34.624874661945995	Zingster Strom	NA	45.23
2014-01-05	2014-01-05T23:00:00Z	12.687111	54.429583	100.959167	378.5428903	12.11291824	12.22910135	3.365479	6.2	34.5469174014123	Zingster Strom	NA	45.23
2014-01-05	2014-01-05T23:10:00Z	12.687111	54.429583	100.992798	378.5513296	12.11318829	12.23344778	3.362106	6.2	34.4689601408786	Zingster Strom	NA	45.23
2014-01-05	2014-01-05T23:20:00Z	12.687111	54.429583	100.955376	378.5574947	12.11338556	12.22911394	3.359642	6.2	34.3910028803449	Zingster Strom	NA	45.23
2014-01-05	2014-01-05T23:30:00Z	12.687111	54.429583	100.97052	378.5624013	12.11354257	12.23110692	3.357681	6.2	34.313045619811206	Zingster Strom	NA	45.23
2014-01-05	2014-01-05T23:40:00Z	12.687111	54.429583	100.789604	378.5730155	12.11388221	12.20953391	3.353439	6.2	34.235088359277405	Zingster Strom	NA	45.23
2014-01-05	2014-01-05T23:50:00Z	12.687111	54.429583	100.471725	378.5909992	12.11445767	12.17160459	3.346252	6.2	34.157131098743704	Zingster Strom	NA	45.23
2014-01-06	2014-01-06T00:00:00Z	12.687111	54.429583	100.357643	373.9066982	11.96456565	12.00735609	3.34156	6.7	34.07917383821	Zingster Strom	NA	34.08
2014-01-06	2014-01-06T00:10:00Z	12.687111	54.429583	100.265312	373.928587	11.96526607	11.99701136	3.332664	6.7	34.07917383821	Zingster Strom	NA	34.08
2014-01-06	2014-01-06T00:20:00Z	12.687111	54.429583	100.215683	373.9531791	11.96605299	11.99186173	3.32267	6.7	34.182684785094395	Zingster Strom	NA	34.08
2014-01-06	2014-01-06T00:30:00Z	12.687111	54.429583	100.358437	373.9626039	11.96635457	12.00924641	3.31884	6.7	34.2861957319789	Zingster Strom	NA	34.08
2014-01-06	2014-01-06T00:40:00Z	12.687111	54.429583	99.982536	374.0048291	11.96770572	11.96561568	3.301682	6.7	34.3897066788633	Zingster Strom	NA	34.08
2014-01-06	2014-01-06T00:50:00Z	12.687111	54.429583	99.960899	374.0541404	11.96928363	11.96460352	3.281647	6.7	34.4932176257478	Zingster Strom	NA	34.08
2014-01-06	2014-01-06T01:00:00Z	12.687111	54.429583	100.003799	374.0080974	11.96781031	11.96826496	3.300354	6.7	34.5967285726322	Zingster Strom	NA	34.08
2014-01-06	2014-01-06T01:10:00Z	12.687111	54.429583	99.705933	374.0272307	11.96842255	11.933227369999999	3.29258	6.7	34.7002395195166	Zingster Strom	NA	34.08
2014-01-06	2014-01-06T01:20:00Z	12.687111	54.429583	99.682327	374.049897	11.96914784	11.93112509	3.283371	6.7	34.8037504664011	Zingster Strom	NA	34.08
2014-01-06	2014-01-06T01:30:00Z	12.687111	54.429583	99.636032	374.082987	11.97020668	11.92663896	3.269928	6.7	34.9072614132855	Zingster Strom	NA	34.08
2014-01-06	2014-01-06T01:40:00Z	12.687111	54.429583	99.516525	374.1060703	11.97094532	11.91306879	3.260551	6.7	35.01077236017	Zingster Strom	NA	34.08
2014-01-06	2014-01-06T01:50:00Z	12.687111	54.429583	99.233849	374.1275744	11.97163343	11.87991264	3.251816	6.7	35.1142833070544	Zingster Strom	NA	34.08
2014-01-06	2014-01-06T02:00:00Z	12.687111	54.429583	98.930046	374.1653863	11.97284336	11.84473945	3.236458	6.7	35.2177942539388	Zingster Strom	NA	34.08
2014-01-06	2014-01-06T02:10:00Z	12.687111	54.429583	98.613815	374.1880241	11.97356774	11.80759194	3.227264	6.7	35.321305200823296	Zingster Strom	NA	34.08
2014-01-06	2014-01-06T02:20:00Z	12.687111	54.429583	98.513878	374.2550392	11.97571215	11.79773846	3.20005	6.7	35.424816147707695	Zingster Strom	NA	34.08
2014-01-06	2014-01-06T02:30:00Z	12.687111	54.429583	98.470749	374.3148691	11.97762663	11.79445866	3.175758	6.7	35.5283270945922	Zingster Strom	NA	34.08
2014-01-06	2014-01-06T02:40:00Z	12.687111	54.429583	98.39061	374.4135776	11.98078519	11.78796763	3.135689	6.7	35.6318380414766	Zingster Strom	NA	34.08
2014-01-06	2014-01-06T02:50:00Z	12.687111	54.429583	98.392921	374.4681127	11.982530240000001	11.78996152	3.113556	6.7	35.735348988361	Zingster Strom	NA	34.08
2014-01-06	2014-01-06T03:00:00Z	12.687111	54.429583	98.417252	374.5096063	11.98385799	11.79418372	3.096718	6.7	35.8388599352455	Zingster Strom	NA	34.08
2014-01-06	2014-01-06T03:10:00Z	12.687111	54.429583	98.353172	374.5583459	11.9854176	11.78803839	3.076942	6.7	35.9423708821299	Zingster Strom	NA	34.08
2014-01-06	2014-01-06T03:20:00Z	12.687111	54.429583	98.183968	374.6056596	11.98693158	11.76924507	3.057747	6.7	36.0458818290144	Zingster Strom	NA	34.08
2014-01-06	2014-01-06T03:30:00Z	12.687111	54.429583	98.717934	374.4816312	11.98296282	11.82933333	3.10807	6.7	36.1493927758988	Zingster Strom	NA	34.08
2014-01-06	2014-01-06T03:40:00Z	12.687111	54.429583	98.700493	374.262329	11.97594541	11.82031717	3.19709	6.7	36.252903722783195	Zingster Strom	NA	34.08
2014-01-06	2014-01-06T03:50:00Z	12.687111	54.429583	98.630257	374.2262361	11.97479048	11.81076663	3.211746	6.7	36.3564146696677	Zingster Strom	NA	34.08
2014-01-06	2014-01-06T04:00:00Z	12.687111	54.429583	97.959641	374.4507605	11.981975	11.73749969	3.120598	6.7	36.4599256165521	Zingster Strom	NA	34.08
2014-01-06	2014-01-06T04:10:00Z	12.687111	54.429583	98.370476	374.4546513	11.98209949	11.78684831	3.119019	6.7	36.5634365634366	Zingster Strom	NA	34.08
2014-01-06	2014-01-06T04:20:00Z	12.687111	54.429583	97.754799	374.6253879	11.98756286	11.71841798	3.049744	6.7	36.666947510321	Zingster Strom	NA	34.08
2014-01-06	2014-01-06T04:30:00Z	12.687111	54.429583	97.833107	374.6958125	11.98981637	11.73000987	3.021179	6.7	36.7704584572055	Zingster Strom	NA	34.08
2014-01-06	2014-01-06T04:40:00Z	12.687111	54.429583	97.879684	374.8618021	11.99512783	11.74079322	2.953873	6.7	36.8739694040899	Zingster Strom	NA	34.08
2014-01-06	2014-01-06T04:50:00Z	12.687111	54.429583	97.812286	374.9365049	11.99751823	11.73504685	2.923592	6.7	36.9774803509743	Zingster Strom	NA	34.08
2014-01-06	2014-01-06T05:00:00Z	12.687111	54.429583	97.648125	374.9828522	11.99900129	11.71679978	2.904808	6.7	37.0809912978588	Zingster Strom	NA	34.08
2014-01-06	2014-01-06T05:10:00Z	12.687111	54.429583	97.877449	375.0371691	12.00073937	11.74601755	2.882797	6.7	37.1845022447432	Zingster Strom	NA	34.08
2014-01-06	2014-01-06T05:20:00Z	12.687111	54.429583	97.891815	375.0663926	12.00167448	11.74865698	2.870956	6.7	37.288013191627705	Zingster Strom	NA	34.08
2014-01-06	2014-01-06T05:30:00Z	12.687111	54.429583	98.078201	375.0767858	12.00200705	11.7713526	2.866745	6.7	37.391524138512096	Zingster Strom	NA	34.08
2014-01-06	2014-01-06T05:40:00Z	12.687111	54.429583	98.014313	375.0951074	12.00259332	11.76425939	2.859322	6.7	37.495035085396495	Zingster Strom	NA	34.08
2014-01-06	2014-01-06T05:50:00Z	12.687111	54.429583	97.966309	375.0973881	12.0026663	11.75856916	2.858398	6.7	37.598546032281	Zingster Strom	NA	34.08
2014-01-06	2014-01-06T06:00:00Z	12.687111	54.429583	97.962128	375.1035638	12.00286392	11.75826091	2.855896	6.7	37.7020569791654	Zingster Strom	NA	34.08
2014-01-06	2014-01-06T06:10:00Z	12.687111	54.429583	97.873894	375.126162	12.00358703	11.74837805	2.846741	6.7	37.8055679260499	Zingster Strom	NA	34.08
2014-01-06	2014-01-06T06:20:00Z	12.687111	54.429583	97.816582	375.1711577	12.00502684	11.74290692	2.828514	6.7	37.9090788729343	Zingster Strom	NA	34.08
2014-01-06	2014-01-06T06:30:00Z	12.687111	54.429583	97.677399	375.2239932	12.00671751	11.72784937	2.807114	6.7	38.0125898198187	Zingster Strom	NA	34.08
2014-01-06	2014-01-06T06:40:00Z	12.687111	54.429583	97.34874	375.2843557	12.00864904	11.69026853	2.782669	6.7	38.1161007667032	Zingster Strom	NA	34.08
2014-01-06	2014-01-06T06:50:00Z	12.687111	54.429583	97.100792	375.2931177	12.00892941	11.66076557	2.779121	6.7	38.2196117135876	Zingster Strom	NA	34.08
2014-01-06	2014-01-06T07:00:00Z	12.687111	54.429583	97.218094	375.2648742	12.00802566	11.67397367	2.790558	6.7	38.3231226604721	Zingster Strom	NA	34.08
2014-01-06	2014-01-06T07:10:00Z	12.687111	54.429583	97.402527	375.2613899	12.00791416	11.69601183	2.791969	6.7	38.4266336073565	Zingster Strom	NA	34.08
2014-01-06	2014-01-06T07:20:00Z	12.687111	54.429583	97.402168	375.2798711	12.00850554	11.69654474	2.784485	6.7	38.5301445542409	Zingster Strom	NA	34.08
2014-01-06	2014-01-06T07:30:00Z	12.687111	54.429583	97.585632	375.2783277	12.00845615	11.71852783	2.78511	6.7	38.6336555011254	Zingster Strom	NA	34.08
2014-01-06	2014-01-06T07:40:00Z	12.687111	54.429583	97.388245	375.2959627	12.00902045	11.69537426	2.777969	6.7	38.7371664480098	Zingster Strom	NA	34.08
2014-01-06	2014-01-06T07:50:00Z	12.687111	54.429583	97.426834	375.3142949	12.00960706	11.70057993	2.770546	6.7	38.8406773948943	Zingster Strom	NA	34.08
2014-01-06	2014-01-06T08:00:00Z	12.687111	54.429583	97.335091	375.3319513	12.01017204	11.69011189	2.763397	6.7	38.9441883417787	Zingster Strom	NA	34.08
2014-01-06	2014-01-06T08:10:00Z	12.687111	54.429583	97.29129	375.3560157	12.01094207	11.68560049	2.753654	6.7	39.0476992886631	Zingster Strom	NA	34.08
2014-01-06	2014-01-06T08:20:00Z	12.687111	54.429583	97.512253	375.3393189	12.0104078	11.71161924	2.760414	6.7	39.1512102355476	Zingster Strom	NA	34.08
2014-01-06	2014-01-06T08:30:00Z	12.687111	54.429583	97.43235	375.3070587	12.00937551	11.70101678	2.773476	6.7	39.254721182432	Zingster Strom	NA	34.08
2014-01-06	2014-01-06T08:40:00Z	12.687111	54.429583	97.26825	375.2946809	12.00897944	11.68092414	2.778488	6.7	39.358232129316505	Zingster Strom	NA	34.08
2014-01-06	2014-01-06T08:50:00Z	12.687111	54.429583	97.363503	375.292362	12.00890523	11.69229081	2.779427	6.7	39.461743076200904	Zingster Strom	NA	34.08
2014-01-06	2014-01-06T09:00:00Z	12.687111	54.429583	97.345573	375.3082837	12.00941471	11.69063356	2.77298	6.7	39.5652540230853	Zingster Strom	NA	34.08
2014-01-06	2014-01-06T09:10:00Z	12.687111	54.429583	97.121773	375.3450664	12.01059171	11.66489962	2.758087	6.7	39.6687649699698	Zingster Strom	NA	34.08
2014-01-06	2014-01-06T09:20:00Z	12.687111	54.429583	97.065575	375.3689982	12.0113575	11.65889322	2.748398	6.7	39.7722759168542	Zingster Strom	NA	34.08
2014-01-06	2014-01-06T09:30:00Z	12.687111	54.429583	97.057587	375.3715621	12.01143954	11.65801338	2.74736	6.7	39.8757868637387	Zingster Strom	NA	34.08
2014-01-06	2014-01-06T09:40:00Z	12.687111	54.429583	97.228844	375.3856024	12.01188881	11.67902064	2.741676	6.7	39.9792978106231	Zingster Strom	NA	34.08
2014-01-06	2014-01-06T09:50:00Z	12.687111	54.429583	97.159576	375.3859408	12.01189964	11.67071076	2.741539	6.7	40.0828087575075	Zingster Strom	NA	34.08
2014-01-06	2014-01-06T10:00:00Z	12.687111	54.429583	96.873886	375.3560898	12.01094445	11.63546863	2.753624	6.7	40.186319704392	Zingster Strom	NA	34.08
2014-01-06	2014-01-06T10:10:00Z	12.687111	54.429583	96.268127	375.3285973	12.01006472	11.56186436	2.764755	6.7	40.2898306512764	Zingster Strom	NA	34.08
2014-01-06	2014-01-06T10:20:00Z	12.687111	54.429583	96.098114	375.3432189	12.01053259	11.5418953	2.758835	6.7	40.3933415981609	Zingster Strom	NA	34.08
2014-01-06	2014-01-06T10:30:00Z	12.687111	54.429583	96.291534	375.3764999	12.01159754	11.56615153	2.745361	6.7	40.4968525450453	Zingster Strom	NA	34.08
2014-01-06	2014-01-06T10:40:00Z	12.687111	54.429583	96.182144	375.3866769	12.0119232	11.55332527	2.741241	6.7	40.600363491929805	Zingster Strom	NA	34.08
2014-01-06	2014-01-06T10:50:00Z	12.687111	54.429583	95.672447	375.3744448	12.01153178	11.49172638	2.746193	6.7	40.7038744388142	Zingster Strom	NA	34.08
2014-01-06	2014-01-06T11:00:00Z	12.687111	54.429583	95.742882	375.3657772	12.01125443	11.49992116	2.749702	6.7	40.8073853856986	Zingster Strom	NA	34.08
2014-01-06	2014-01-06T11:10:00Z	12.687111	54.429583	95.892662	375.354677	12.01089924	11.51757101	2.754196	6.7	40.9108963325831	Zingster Strom	NA	34.08
2014-01-06	2014-01-06T11:20:00Z	12.687111	54.429583	96.108986	375.3236602	12.00990674	11.54259959	2.766754	6.7	41.0144072794675	Zingster Strom	NA	34.08
2014-01-06	2014-01-06T11:30:00Z	12.687111	54.429583	96.101357	375.3033863	12.009258	11.5410599	2.774963	6.7	41.117918226352	Zingster Strom	NA	34.08
2014-01-06	2014-01-06T11:40:00Z	12.687111	54.429583	96.19281	375.2995609	12.00913559	11.55192498	2.776512	6.7	41.2214291732364	Zingster Strom	NA	34.08
2014-01-06	2014-01-06T11:50:00Z	12.687111	54.429583	96.114029	375.2860696	12.00870388	11.54204913	2.781975	6.7	41.3249401201208	Zingster Strom	NA	34.08
2014-01-06	2014-01-06T12:00:00Z	12.687111	54.429583	96.275993	375.2824913	12.00858938	11.56138867	2.783424	6.7	41.428451067005305	Zingster Strom	NA	34.08
2014-01-06	2014-01-06T12:10:00Z	12.687111	54.429583	96.275642	375.2773275	12.00842415	11.56118744	2.785515	6.7	41.531962013889704	Zingster Strom	NA	34.08
2014-01-06	2014-01-06T12:20:00Z	12.687111	54.429583	96.092918	375.2959429	12.00901982	11.53981757	2.777977	6.7	41.6354729607742	Zingster Strom	NA	34.08
2014-01-06	2014-01-06T12:30:00Z	12.687111	54.429583	96.395561	375.3020478	12.00921517	11.57635033	2.775505	6.7	41.7389839076586	Zingster Strom	NA	34.08
2014-01-06	2014-01-06T12:40:00Z	12.687111	54.429583	96.902466	375.2965652	12.00903973	11.63705564	2.7777250000000002	6.7	41.842494854543	Zingster Strom	NA	34.08
2014-01-06	2014-01-06T12:50:00Z	12.687111	54.429583	97.164627	375.2756508	12.00837049	11.6678884	2.786194	6.7	41.9460058014275	Zingster Strom	NA	34.08
2014-01-06	2014-01-06T13:00:00Z	12.687111	54.429583	97.524918	375.2351266	12.00707377	11.70988885	2.802605	6.7	42.0495167483119	Zingster Strom	NA	34.08
2014-01-06	2014-01-06T13:10:00Z	12.687111	54.429583	97.77803	375.1948537	12.00578509	11.73902014	2.818916	6.7	42.1530276951964	Zingster Strom	NA	34.08
2014-01-06	2014-01-06T13:20:00Z	12.687111	54.429583	98.257256	375.1473323	12.00426446	11.79506086	2.838165	6.7	42.2565386420808	Zingster Strom	NA	34.08
2014-01-06	2014-01-06T13:30:00Z	12.687111	54.429583	98.207291	375.1212843	12.00343095	11.78824437	2.848717	6.7	42.3600495889652	Zingster Strom	NA	34.08
2014-01-06	2014-01-06T13:40:00Z	12.687111	54.429583	99.017509	375.0258145	12.00037603	11.88247342	2.887398	6.7	42.4635605358497	Zingster Strom	NA	34.08
2014-01-06	2014-01-06T13:50:00Z	12.687111	54.429583	98.736801	374.9733079	11.99869589	11.84712848	2.908676	6.7	42.5670714827341	Zingster Strom	NA	34.08
2014-01-06	2014-01-06T14:00:00Z	12.687111	54.429583	98.977409	374.8980896	11.99628899	11.87361602	2.939163	6.7	42.670582429618605	Zingster Strom	NA	34.08
2014-01-06	2014-01-06T14:10:00Z	12.687111	54.429583	99.255417	374.8155289	11.99364715	11.90434449	2.972633	6.7	42.774093376503004	Zingster Strom	NA	34.08
2014-01-06	2014-01-06T14:20:00Z	12.687111	54.429583	99.675102	374.7371982	11.99114066	11.95218168	3.004395	6.7	42.8776043233874	Zingster Strom	NA	34.08
2014-01-06	2014-01-06T14:30:00Z	12.687111	54.429583	99.949326	374.6585683	11.9886246	11.98254948	3.036285	6.7	42.9811152702719	Zingster Strom	NA	34.08
2014-01-06	2014-01-06T14:40:00Z	12.687111	54.429583	100.178925	374.6064114	11.98695564	12.0084033	3.057442	6.7	43.0846262171563	Zingster Strom	NA	34.08
2014-01-06	2014-01-06T14:50:00Z	12.687111	54.429583	100.456215	374.572861	11.98588207	12.04056346	3.071053	6.7	43.1881371640408	Zingster Strom	NA	34.08
2014-01-06	2014-01-06T15:00:00Z	12.687111	54.429583	100.739372	374.5732579	11.98589476	12.07451511	3.070892	6.7	43.2916481109252	Zingster Strom	NA	34.08
2014-01-06	2014-01-06T15:10:00Z	12.687111	54.429583	100.963211	374.5823212	11.98618478	12.10163703	3.067215	6.7	43.3951590578096	Zingster Strom	NA	34.08
2014-01-06	2014-01-06T15:20:00Z	12.687111	54.429583	101.403999	374.5808349	11.98613722	12.15442247	3.067818	6.7	43.498670004694105	Zingster Strom	NA	34.08
2014-01-06	2014-01-06T15:30:00Z	12.687111	54.429583	101.589645	374.572861	11.98588207	12.17641504	3.071053	6.7	43.602180951578504	Zingster Strom	NA	34.08
2014-01-06	2014-01-06T15:40:00Z	12.687111	54.429583	101.777649	374.5671254	11.98569853	12.19876218	3.07338	6.7	43.705691898463	Zingster Strom	NA	34.08
2014-01-06	2014-01-06T15:50:00Z	12.687111	54.429583	101.829674	374.5585504	11.98542414	12.20471833	3.076859	6.7	43.8092028453474	Zingster Strom	NA	34.08
2014-01-06	2014-01-06T16:00:00Z	12.687111	54.429583	102.043167	374.551876	11.98521057	12.23008844	3.079567	6.7	43.9127137922319	Zingster Strom	NA	34.08
2014-01-06	2014-01-06T16:10:00Z	12.687111	54.429583	102.254318	374.542774	11.98491932	12.25509751	3.08326	6.7	44.0162247391163	Zingster Strom	NA	34.08
2014-01-06	2014-01-06T16:20:00Z	12.687111	54.429583	102.364639	374.5396537	11.98481947	12.26821719	3.084526	6.7	44.1197356860007	Zingster Strom	NA	34.08
2014-01-06	2014-01-06T16:30:00Z	12.687111	54.429583	102.610001	374.5351041	11.98467389	12.297474	3.086372	6.7	44.2232466328852	Zingster Strom	NA	34.08
2014-01-06	2014-01-06T16:40:00Z	12.687111	54.429583	102.816788	374.5283709	11.98445843	12.32203522	3.089104	6.7	44.3267575797696	Zingster Strom	NA	34.08
2014-01-06	2014-01-06T16:50:00Z	12.687111	54.429583	102.858185	374.5194025	11.98417146	12.32670125	3.092743	6.7	44.430268526654096	Zingster Strom	NA	34.08
2014-01-06	2014-01-06T17:00:00Z	12.687111	54.429583	102.901459	374.5108089	11.98389647	12.33160432	3.09623	6.7	44.5337794735385	Zingster Strom	NA	34.08
2014-01-06	2014-01-06T17:10:00Z	12.687111	54.429583	102.970634	374.509005	11.98383875	12.33983474	3.096962	6.7	44.6372904204229	Zingster Strom	NA	34.08
2014-01-06	2014-01-06T17:20:00Z	12.687111	54.429583	103.055595	374.5000174	11.98355116	12.34971995	3.100609	6.7	44.740801367307405	Zingster Strom	NA	34.08
2014-01-06	2014-01-06T17:30:00Z	12.687111	54.429583	103.223816	374.4925923	11.98331356	12.36963354	3.103622	6.7	44.844312314191804	Zingster Strom	NA	34.08
2014-01-06	2014-01-06T17:40:00Z	12.687111	54.429583	103.317749	374.4877401	11.9831583	12.38072941	3.105591	6.7	44.9478232610762	Zingster Strom	NA	34.08
2014-01-06	2014-01-06T17:50:00Z	12.687111	54.429583	103.68235	374.4889624	11.98319741	12.42446068	3.105095	6.7	45.0513342079607	Zingster Strom	NA	34.08
2014-01-06	2014-01-06T18:00:00Z	12.687111	54.429583	103.34922	374.4817052	11.98296519	12.38430105	3.10804	6.7	45.1548451548451	Zingster Strom	NA	34.08
2014-01-06	2014-01-06T18:10:00Z	12.687111	54.429583	103.491066	374.4734156	11.98269993	12.40102389	3.111404	6.7	45.258356101729596	Zingster Strom	NA	34.08
2014-01-06	2014-01-06T18:20:00Z	12.687111	54.429583	103.655602	374.4687706	11.9825513	12.42058568	3.113289	6.7	45.361867048614	Zingster Strom	NA	34.08
2014-01-06	2014-01-06T18:30:00Z	12.687111	54.429583	103.878952	374.4578472	11.98220176	12.44698561	3.117722	6.7	45.4653779954985	Zingster Strom	NA	34.08
2014-01-06	2014-01-06T18:40:00Z	12.687111	54.429583	103.949821	374.4483556	11.98189804	12.45516157	3.121574	6.7	45.568888942382905	Zingster Strom	NA	34.08
2014-01-06	2014-01-06T18:50:00Z	12.687111	54.429583	104.027031	374.4357401	11.98149436	12.46399285	3.126694	6.7	45.672399889267304	Zingster Strom	NA	34.08
2014-01-06	2014-01-06T19:00:00Z	12.687111	54.429583	104.017723	374.4222996	11.98106428	12.46243025	3.132149	6.7	45.775910836151795	Zingster Strom	NA	34.08
2014-01-06	2014-01-06T19:10:00Z	12.687111	54.429583	104.061485	374.4117175	11.98072567	12.46732104	3.136444	6.7	45.8794217830362	Zingster Strom	NA	34.08
2014-01-06	2014-01-06T19:20:00Z	12.687111	54.429583	103.979706	374.4000443	11.98035214	12.45713493	3.141182	6.7	45.9829327299207	Zingster Strom	NA	34.08
2014-01-06	2014-01-06T19:30:00Z	12.687111	54.429583	104.046753	374.3953633	11.98020235	12.46501155	3.143082	6.7	46.086443676805104	Zingster Strom	NA	34.08
2014-01-06	2014-01-06T19:40:00Z	12.687111	54.429583	104.050995	374.3857403	11.97989443	12.46519935	3.146988	6.7	46.1899546236895	Zingster Strom	NA	34.08
2014-01-06	2014-01-06T19:50:00Z	12.687111	54.429583	104.100517	374.3768123	11.97960874	12.47083463	3.150612	6.7	46.293465570574	Zingster Strom	NA	34.08
2014-01-06	2014-01-06T20:00:00Z	12.687111	54.429583	104.134796	374.3669632	11.97929358	12.47461293	3.15461	6.7	46.396976517458405	Zingster Strom	NA	34.08
2014-01-06	2014-01-06T20:10:00Z	12.687111	54.429583	104.215469	374.3581686	11.97901217	12.48398371	3.15818	6.7	46.500487464342896	Zingster Strom	NA	34.08
2014-01-06	2014-01-06T20:20:00Z	12.687111	54.429583	103.915062	374.3462532	11.97863089	12.44760171	3.163017	6.7	46.6039984112273	Zingster Strom	NA	34.08
2014-01-06	2014-01-06T20:30:00Z	12.687111	54.429583	104.135933	374.3383411	11.97837771	12.47379538	3.166229	6.7	46.7075093581117	Zingster Strom	NA	34.08
2014-01-06	2014-01-06T20:40:00Z	12.687111	54.429583	104.22081	374.3246405	11.97793931	12.48350537	3.171791	6.7	46.8110203049962	Zingster Strom	NA	34.08
2014-01-06	2014-01-06T20:50:00Z	12.687111	54.429583	103.791771	374.3108271	11.97749729	12.43165656	3.177399	6.7	46.914531251880604	Zingster Strom	NA	34.08
2014-01-06	2014-01-06T21:00:00Z	12.687111	54.429583	103.896927	374.2935216	11.97694354	12.44367629	3.184425	6.7	47.018042198765094	Zingster Strom	NA	34.08
2014-01-06	2014-01-06T21:10:00Z	12.687111	54.429583	103.540634	374.2765716	11.97640116	12.40044169	3.191307	6.7	47.1215531456495	Zingster Strom	NA	34.08
2014-01-06	2014-01-06T21:20:00Z	12.687111	54.429583	103.326271	374.2653534	11.97604219	12.37439781	3.195862	6.7	47.225064092534	Zingster Strom	NA	34.08
2014-01-06	2014-01-06T21:30:00Z	12.687111	54.429583	103.154015	374.2522563	11.9756231	12.35333605	3.20118	6.7	47.328575039418396	Zingster Strom	NA	34.08
2014-01-06	2014-01-06T21:40:00Z	12.687111	54.429583	102.997742	374.2364558	11.9751175	12.33410063	3.207596	6.7	47.4320859863028	Zingster Strom	NA	34.08
2014-01-06	2014-01-06T21:50:00Z	12.687111	54.429583	102.949242	374.2203555	11.97460231	12.32776231	3.214134	6.7	47.5355969331873	Zingster Strom	NA	34.08
2014-01-06	2014-01-06T22:00:00Z	12.687111	54.429583	102.992203	374.2012099	11.97398968	12.33227575	3.221909	6.7	47.639107880071705	Zingster Strom	NA	34.08
2014-01-06	2014-01-06T22:10:00Z	12.687111	54.429583	102.856613	374.1860887	11.97350581	12.31554254	3.22805	6.7	47.742618826956104	Zingster Strom	NA	34.08
2014-01-06	2014-01-06T22:20:00Z	12.687111	54.429583	103.023361	374.1617226	11.97272613	12.33470486	3.237946	6.7	47.846129773840595	Zingster Strom	NA	34.08
2014-01-06	2014-01-06T22:30:00Z	12.687111	54.429583	102.816788	374.1428656	11.97212273	12.30935205	3.245605	6.7	47.949640720725	Zingster Strom	NA	34.08
2014-01-06	2014-01-06T22:40:00Z	12.687111	54.429583	102.840714	374.126016	11.97158356	12.31166201	3.252449	6.7	48.0531516676095	Zingster Strom	NA	34.08
2014-01-06	2014-01-06T22:50:00Z	12.687111	54.429583	103.02491	374.1090367	11.97104024	12.33315344	3.259346	6.7	48.156662614493904	Zingster Strom	NA	34.08
2014-01-06	2014-01-06T23:00:00Z	12.687111	54.429583	103.137276	374.0909873	11.97046269	12.34600914	3.266678	6.7	48.2601735613784	Zingster Strom	NA	34.08
2014-01-06	2014-01-06T23:10:00Z	12.687111	54.429583	102.909767	374.0708933	11.9698197	12.31811356	3.274841	6.7	48.3636845082628	Zingster Strom	NA	34.08
2014-01-06	2014-01-06T23:20:00Z	12.687111	54.429583	103.281311	374.0606953	11.96949338	12.36224968	3.278984	6.7	48.467195455147206	Zingster Strom	NA	34.08
2014-01-06	2014-01-06T23:30:00Z	12.687111	54.429583	102.713562	374.0176934	11.96811737	12.29287965	3.296455	6.7	48.570706402031696	Zingster Strom	NA	34.08
2014-01-06	2014-01-06T23:40:00Z	12.687111	54.429583	102.529732	373.9982949	11.96749664	12.27024223	3.304337	6.7	48.6742173489161	Zingster Strom	NA	34.08
2014-01-06	2014-01-06T23:50:00Z	12.687111	54.429583	102.800789	373.9702645	11.9665997	12.30175891	3.315727	6.7	48.7777282958006	Zingster Strom	NA	34.08
2014-01-07	2014-01-07T00:00:00Z	12.687111	54.429583	103.147141	380.570339	12.17779416	12.56104652	3.317551	6	48.881239242685	Zingster Strom	NA	48.88
2014-01-07	2014-01-07T00:10:00Z	12.687111	54.429583	103.149673	380.5431758	12.17692497	12.56045829	3.328331	6	48.881239242685	Zingster Strom	NA	48.88
2014-01-07	2014-01-07T00:20:00Z	12.687111	54.429583	102.938141	380.5118045	12.17592113	12.53366686	3.340782	6	48.889664552315104	Zingster Strom	NA	48.88
2014-01-07	2014-01-07T00:30:00Z	12.687111	54.429583	102.769897	380.489218	12.17519839	12.51243884	3.349747	6	48.8980898619453	Zingster Strom	NA	48.88
2014-01-07	2014-01-07T00:40:00Z	12.687111	54.429583	102.671364	380.4574682	12.17418243	12.49939916	3.36235	6	48.9065151715754	Zingster Strom	NA	48.88
2014-01-07	2014-01-07T00:50:00Z	12.687111	54.429583	102.913788	380.4279478	12.17323781	12.52794016	3.374069	6	48.914940481205505	Zingster Strom	NA	48.88
2014-01-07	2014-01-07T01:00:00Z	12.687111	54.429583	102.839302	380.4010038	12.17237564	12.51798614	3.384766	6	48.923365790835604	Zingster Strom	NA	48.88
2014-01-07	2014-01-07T01:10:00Z	12.687111	54.429583	102.902184	380.3875539	12.17194526	12.52519751	3.390106	6	48.931791100465794	Zingster Strom	NA	48.88
2014-01-07	2014-01-07T01:20:00Z	12.687111	54.429583	102.690224	380.3525814	12.17082618	12.49824867	3.403992	6	48.9402164100959	Zingster Strom	NA	48.88
2014-01-07	2014-01-07T01:30:00Z	12.687111	54.429583	102.687553	380.327471	12.17002268	12.49709849	3.413963	6	48.948641719726005	Zingster Strom	NA	48.88
2014-01-07	2014-01-07T01:40:00Z	12.687111	54.429583	102.998886	380.3072021	12.1693741	12.53431975	3.422012	6	48.957067029356196	Zingster Strom	NA	48.88
2014-01-07	2014-01-07T01:50:00Z	12.687111	54.429583	102.849411	380.2826889	12.16858971	12.51532284	3.431747	6	48.965492338986294	Zingster Strom	NA	48.88
2014-01-07	2014-01-07T02:00:00Z	12.687111	54.429583	102.942184	380.2394857	12.16720725	12.52518888	3.448906	6	48.9739176486164	Zingster Strom	NA	48.88
2014-01-07	2014-01-07T02:10:00Z	12.687111	54.429583	103.234207	380.2193372	12.16656253	12.56005434	3.456909	6	48.9823429582465	Zingster Strom	NA	48.88
2014-01-07	2014-01-07T02:20:00Z	12.687111	54.429583	102.984848	380.1692867	12.16496097	12.52806657	3.476791	6	48.990768267876696	Zingster Strom	NA	48.88
2014-01-07	2014-01-07T02:30:00Z	12.687111	54.429583	102.622292	380.1312057	12.16374243	12.48271127	3.49192	6	48.9991935775068	Zingster Strom	NA	48.88
2014-01-07	2014-01-07T02:40:00Z	12.687111	54.429583	102.648903	380.1097366	12.16305544	12.48524298	3.50045	6	49.0076188871369	Zingster Strom	NA	48.88
2014-01-07	2014-01-07T02:50:00Z	12.687111	54.429583	102.673462	380.0886161	12.16237961	12.48753621	3.508842	6	49.0160441967671	Zingster Strom	NA	48.88
2014-01-07	2014-01-07T03:00:00Z	12.687111	54.429583	102.700829	380.0553798	12.16131609	12.48977244	3.522049	6	49.0244695063972	Zingster Strom	NA	48.88
2014-01-07	2014-01-07T03:10:00Z	12.687111	54.429583	102.735619	380.0276394	12.16042843	12.49309142	3.533073	6	49.0328948160273	Zingster Strom	NA	48.88
2014-01-07	2014-01-07T03:20:00Z	12.687111	54.429583	102.723221	379.9762102	12.15878275	12.48989328	3.553513	6	49.0413201256575	Zingster Strom	NA	48.88
2014-01-07	2014-01-07T03:30:00Z	12.687111	54.429583	102.664436	379.9180739	12.15692246	12.48083588	3.576622	6	49.049745435287605	Zingster Strom	NA	48.88
2014-01-07	2014-01-07T03:40:00Z	12.687111	54.429583	102.869354	379.8893827	12.15600438	12.50480318	3.588028	6	49.0581707449177	Zingster Strom	NA	48.88
2014-01-07	2014-01-07T03:50:00Z	12.687111	54.429583	102.692474	379.8150083	12.15362449	12.48085767	3.617599	6	49.0665960545478	Zingster Strom	NA	48.88
2014-01-07	2014-01-07T04:00:00Z	12.687111	54.429583	102.685822	379.7633589	12.15197177	12.4783521	3.638138	6	49.075021364178	Zingster Strom	NA	48.88
2014-01-07	2014-01-07T04:10:00Z	12.687111	54.429583	102.867493	379.733221	12.15100739	12.49943668	3.650124	6	49.083446673808105	Zingster Strom	NA	48.88
2014-01-07	2014-01-07T04:20:00Z	12.687111	54.429583	102.655128	379.6536987	12.14846278	12.47102001	3.681755	6	49.0918719834382	Zingster Strom	NA	48.88
2014-01-07	2014-01-07T04:30:00Z	12.687111	54.429583	102.773308	379.6431887	12.14812647	12.48503143	3.685936	6	49.100297293068394	Zingster Strom	NA	48.88
2014-01-07	2014-01-07T04:40:00Z	12.687111	54.429583	102.77034	379.6513584	12.14838789	12.48493954	3.682686	6	49.1087226026985	Zingster Strom	NA	48.88
2014-01-07	2014-01-07T04:50:00Z	12.687111	54.429583	103.022316	379.7600976	12.15186741	12.51913524	3.639435	6	49.117147912328605	Zingster Strom	NA	48.88
2014-01-07	2014-01-07T05:00:00Z	12.687111	54.429583	103.087891	379.7956669	12.15300559	12.52827715	3.62529	6	49.1255732219587	Zingster Strom	NA	48.88
2014-01-07	2014-01-07T05:10:00Z	12.687111	54.429583	103.007195	379.7892971	12.15280176	12.51826021	3.627823	6	49.1339985315889	Zingster Strom	NA	48.88
2014-01-07	2014-01-07T05:20:00Z	12.687111	54.429583	102.994598	379.764068	12.15199446	12.51589784	3.637856	6	49.142423841219	Zingster Strom	NA	48.88
2014-01-07	2014-01-07T05:30:00Z	12.687111	54.429583	103.04525	379.8036488	12.153261	12.52335818	3.622116	6	49.1508491508491	Zingster Strom	NA	48.88
2014-01-07	2014-01-07T05:40:00Z	12.687111	54.429583	103.04216	379.8023235	12.15321859	12.52293894	3.622643	6	49.1592744604793	Zingster Strom	NA	48.88
2014-01-07	2014-01-07T05:50:00Z	12.687111	54.429583	103.004936	379.78807	12.15276249	12.51794523	3.628311	6	49.1676997701094	Zingster Strom	NA	48.88
2014-01-07	2014-01-07T06:00:00Z	12.687111	54.429583	102.943695	379.7918496	12.15288344	12.51062726	3.626808	6	49.1761250797395	Zingster Strom	NA	48.88
2014-01-07	2014-01-07T06:10:00Z	12.687111	54.429583	103.085617	379.8079089	12.15339731	12.52840461	3.620422	6	49.1845503893697	Zingster Strom	NA	48.88
2014-01-07	2014-01-07T06:20:00Z	12.687111	54.429583	102.880356	379.7595419	12.15184963	12.50186616	3.639656	6	49.1929756989998	Zingster Strom	NA	48.88
2014-01-07	2014-01-07T06:30:00Z	12.687111	54.429583	102.750122	379.732072	12.15097062	12.48513714	3.650581	6	49.2014010086299	Zingster Strom	NA	48.88
2014-01-07	2014-01-07T06:40:00Z	12.687111	54.429583	102.979279	379.7227666	12.15067286	12.51267531	3.654282	6	49.20982631826	Zingster Strom	NA	48.88
2014-01-07	2014-01-07T06:50:00Z	12.687111	54.429583	103.130493	379.7113345	12.15030705	12.53067156	3.658829	6	49.218251627890204	Zingster Strom	NA	48.88
2014-01-07	2014-01-07T07:00:00Z	12.687111	54.429583	102.899155	379.6580703	12.14860266	12.50080948	3.680016	6	49.2266769375203	Zingster Strom	NA	48.88
2014-01-07	2014-01-07T07:10:00Z	12.687111	54.429583	102.837708	379.5843921	12.14624505	12.49092001	3.709328	6	49.2351022471504	Zingster Strom	NA	48.88
2014-01-07	2014-01-07T07:20:00Z	12.687111	54.429583	102.720764	379.5116303	12.14391676	12.47432407	3.738281	6	49.243527556780606	Zingster Strom	NA	48.88
2014-01-07	2014-01-07T07:30:00Z	12.687111	54.429583	102.722313	379.4769696	12.14280765	12.47337289	3.752075	6	49.251952866410704	Zingster Strom	NA	48.88
2014-01-07	2014-01-07T07:40:00Z	12.687111	54.429583	102.341614	379.3790425	12.1396741	12.42393841	3.791054	6	49.2603781760408	Zingster Strom	NA	48.88
2014-01-07	2014-01-07T07:50:00Z	12.687111	54.429583	102.440643	379.3964459	12.14023099	12.43653069	3.784126	6	49.2688034856709	Zingster Strom	NA	48.88
2014-01-07	2014-01-07T08:00:00Z	12.687111	54.429583	102.869675	379.5066826	12.14375843	12.49224483	3.74025	6	49.2772287953011	Zingster Strom	NA	48.88
2014-01-07	2014-01-07T08:10:00Z	12.687111	54.429583	102.860664	379.5374358	12.1447425	12.49216278	3.728012	6	49.285654104931204	Zingster Strom	NA	48.88
2014-01-07	2014-01-07T08:20:00Z	12.687111	54.429583	102.960205	379.5644116	12.14560569	12.50514052	3.717278	6	49.2940794145613	Zingster Strom	NA	48.88
2014-01-07	2014-01-07T08:30:00Z	12.687111	54.429583	102.904785	379.5572415	12.14537626	12.49817333	3.720131	6	49.3025047241915	Zingster Strom	NA	48.88
2014-01-07	2014-01-07T08:40:00Z	12.687111	54.429583	102.903809	379.5414818	12.14487197	12.49753585	3.726402	6	49.3109300338216	Zingster Strom	NA	48.88
2014-01-07	2014-01-07T08:50:00Z	12.687111	54.429583	102.789101	379.5055518	12.14372225	12.48242293	3.7407	6	49.3193553434517	Zingster Strom	NA	48.88
2014-01-07	2014-01-07T09:00:00Z	12.687111	54.429583	102.776886	379.4671554	12.14249361	12.47967682	3.755981	6	49.3277806530819	Zingster Strom	NA	48.88
2014-01-07	2014-01-07T09:10:00Z	12.687111	54.429583	102.690491	379.4333981	12.14141342	12.46807705	3.769417	6	49.336205962712	Zingster Strom	NA	48.88
2014-01-07	2014-01-07T09:20:00Z	12.687111	54.429583	102.646324	379.3858651	12.13989242	12.46115331	3.788338	6	49.3446312723421	Zingster Strom	NA	48.88
2014-01-07	2014-01-07T09:30:00Z	12.687111	54.429583	102.614952	379.3346609	12.13825395	12.45566346	3.808723	6	49.3530565819722	Zingster Strom	NA	48.88
2014-01-07	2014-01-07T09:40:00Z	12.687111	54.429583	102.628502	379.2939034	12.13694976	12.45596972	3.824951	6	49.3614818916024	Zingster Strom	NA	48.88
2014-01-07	2014-01-07T09:50:00Z	12.687111	54.429583	102.857758	379.2771954	12.13641512	12.48324449	3.831604	6	49.3699072012325	Zingster Strom	NA	48.88
2014-01-07	2014-01-07T10:00:00Z	12.687111	54.429583	103.01268	379.2528641	12.13563655	12.50124444	3.841293	6	49.3783325108626	Zingster Strom	NA	48.88
2014-01-07	2014-01-07T10:10:00Z	12.687111	54.429583	103.085663	379.2333806	12.1350131	12.50945871	3.849052	6	49.386757820492804	Zingster Strom	NA	48.88
2014-01-07	2014-01-07T10:20:00Z	12.687111	54.429583	103.279701	379.205316	12.13411507	12.53207776	3.860229	6	49.3951831301229	Zingster Strom	NA	48.88
2014-01-07	2014-01-07T10:30:00Z	12.687111	54.429583	103.447617	379.1845897	12.13345185	12.5517668	3.868484	6	49.403608439753	Zingster Strom	NA	48.88
2014-01-07	2014-01-07T10:40:00Z	12.687111	54.429583	103.550278	379.1565087	12.13255329	12.56329266	3.879669	6	49.4120337493831	Zingster Strom	NA	48.88
2014-01-07	2014-01-07T10:50:00Z	12.687111	54.429583	103.689835	379.1385414	12.13197836	12.57962834	3.886826	6	49.420459059013304	Zingster Strom	NA	48.88
2014-01-07	2014-01-07T11:00:00Z	12.687111	54.429583	103.776428	379.1994332	12.13392682	12.59215583	3.862572	6	49.4288843686434	Zingster Strom	NA	48.88
2014-01-07	2014-01-07T11:10:00Z	12.687111	54.429583	103.787552	379.1975752	12.13386737	12.59344391	3.863312	6	49.4373096782735	Zingster Strom	NA	48.88
2014-01-07	2014-01-07T11:20:00Z	12.687111	54.429583	103.303703	378.6823498	12.11738077	12.51770305	4.068657	6	49.4457349879037	Zingster Strom	NA	48.88
2014-01-07	2014-01-07T11:30:00Z	12.687111	54.429583	104.159187	379.1154842	12.13124056	12.63580154	3.896011	6	49.454160297533804	Zingster Strom	NA	48.88
2014-01-07	2014-01-07T11:40:00Z	12.687111	54.429583	104.551033	379.1021927	12.13081524	12.68289265	3.901306	6	49.4625856071639	Zingster Strom	NA	48.88
2014-01-07	2014-01-07T11:50:00Z	12.687111	54.429583	104.795647	379.0111606	12.12790233	12.70951371	3.937576	6	49.4710109167941	Zingster Strom	NA	48.88
2014-01-07	2014-01-07T12:00:00Z	12.687111	54.429583	105.012367	378.9415121	12.12567366	12.73345692	3.965332	6	49.4794362264242	Zingster Strom	NA	48.88
2014-01-07	2014-01-07T12:10:00Z	12.687111	54.429583	105.362663	378.8807972	12.12373085	12.77388568	3.989532	6	49.4878615360543	Zingster Strom	NA	48.88
2014-01-07	2014-01-07T12:20:00Z	12.687111	54.429583	105.524719	378.8459256	12.122615	12.79235542	4.003433	6	49.496286845684395	Zingster Strom	NA	48.88
2014-01-07	2014-01-07T12:30:00Z	12.687111	54.429583	105.766205	378.7582253	12.1198087	12.81866172	4.038399	6	49.5047121553146	Zingster Strom	NA	48.88
2014-01-07	2014-01-07T12:40:00Z	12.687111	54.429583	105.900482	378.7299476	12.11890385	12.83397759	4.049675	6	49.5131374649447	Zingster Strom	NA	48.88
2014-01-07	2014-01-07T12:50:00Z	12.687111	54.429583	106.092049	378.6850853	12.11746831	12.85567042	4.067566	6	49.5215627745748	Zingster Strom	NA	48.88
2014-01-07	2014-01-07T13:00:00Z	12.687111	54.429583	106.199478	378.6774905	12.11722528	12.86843	4.070595	6	49.529988084205	Zingster Strom	NA	48.88
2014-01-07	2014-01-07T13:10:00Z	12.687111	54.429583	106.389771	378.6342616	12.11584201	12.89001657	4.087837	6	49.5384133938351	Zingster Strom	NA	48.88
2014-01-07	2014-01-07T13:20:00Z	12.687111	54.429583	106.544182	378.6119219	12.11512717	12.90796314	4.096748	6	49.5468387034652	Zingster Strom	NA	48.88
2014-01-07	2014-01-07T13:30:00Z	12.687111	54.429583	106.606842	378.5788924	12.11407026	12.91442774	4.109924	6	49.5552640130953	Zingster Strom	NA	48.88
2014-01-07	2014-01-07T13:40:00Z	12.687111	54.429583	106.955185	378.4774506	12.11082425	12.95315448	4.150398	6	49.5636893227255	Zingster Strom	NA	48.88
2014-01-07	2014-01-07T13:50:00Z	12.687111	54.429583	107.173004	378.4504919	12.1099616	12.97860963	4.161156	6	49.5721146323556	Zingster Strom	NA	48.88
2014-01-07	2014-01-07T14:00:00Z	12.687111	54.429583	107.172951	378.4488681	12.10990964	12.97854753	4.161804	6	49.5805399419857	Zingster Strom	NA	48.88
2014-01-07	2014-01-07T14:10:00Z	12.687111	54.429583	107.58017	378.3885929	12.10798091	13.02578644	4.18586	6	49.5889652516159	Zingster Strom	NA	48.88
2014-01-07	2014-01-07T14:20:00Z	12.687111	54.429583	107.611214	378.3769328	12.1076078	13.02914374	4.190514	6	49.597390561246	Zingster Strom	NA	48.88
2014-01-07	2014-01-07T14:30:00Z	12.687111	54.429583	107.904068	378.3178764	12.10571806	13.06256225	4.214088	6	49.6058158708761	Zingster Strom	NA	48.88
2014-01-07	2014-01-07T14:40:00Z	12.687111	54.429583	108.148323	378.2281596	12.10284723	13.08902632	4.249908	6	49.6142411805063	Zingster Strom	NA	48.88
2014-01-07	2014-01-07T14:50:00Z	12.687111	54.429583	108.199333	378.217058	12.10249199	13.09481561	4.254341	6	49.622666490136396	Zingster Strom	NA	48.88
2014-01-07	2014-01-07T15:00:00Z	12.687111	54.429583	108.043228	378.1947429	12.10177794	13.07515153	4.263252	6	49.6310917997665	Zingster Strom	NA	48.88
2014-01-07	2014-01-07T15:10:00Z	12.687111	54.429583	107.772079	378.3636121	12.10718155	13.04816127	4.195831	6	49.6395171093966	Zingster Strom	NA	48.88
2014-01-07	2014-01-07T15:20:00Z	12.687111	54.429583	107.825317	378.3097329	12.10545748	13.0527479	4.217339	6	49.6479424190268	Zingster Strom	NA	48.88
2014-01-07	2014-01-07T15:30:00Z	12.687111	54.429583	107.724045	378.351552	12.10679564	13.04192999	4.200645	6	49.656367728656896	Zingster Strom	NA	48.88
2014-01-07	2014-01-07T15:40:00Z	12.687111	54.429583	107.781746	378.3715439	12.10743536	13.04960522	4.192665	6	49.664793038286994	Zingster Strom	NA	48.88
2014-01-07	2014-01-07T15:50:00Z	12.687111	54.429583	107.89299	378.3626376	12.10715037	13.06276654	4.19622	6	49.6732183479172	Zingster Strom	NA	48.88
2014-01-07	2014-01-07T16:00:00Z	12.687111	54.429583	108.021835	378.3218693	12.10584583	13.07695681	4.212494	6	49.6816436575473	Zingster Strom	NA	48.88
2014-01-07	2014-01-07T16:10:00Z	12.687111	54.429583	108.141457	378.2698144	12.10418014	13.08963676	4.233276	6	49.690068967177396	Zingster Strom	NA	48.88
2014-01-07	2014-01-07T16:20:00Z	12.687111	54.429583	108.212852	378.2400806	12.10322869	13.097248949999999	4.245148	6	49.6984942768075	Zingster Strom	NA	48.88
2014-01-07	2014-01-07T16:30:00Z	12.687111	54.429583	108.298126	378.1842532	12.10144228	13.10563521	4.267441	6	49.7069195864377	Zingster Strom	NA	48.88
2014-01-07	2014-01-07T16:40:00Z	12.687111	54.429583	108.465302	378.1414812	12.10007363	13.1243814	4.284523	6	49.7153448960678	Zingster Strom	NA	48.88
2014-01-07	2014-01-07T16:50:00Z	12.687111	54.429583	108.401726	378.0856108	12.09828584	13.11475067	4.306839	6	49.723770205697896	Zingster Strom	NA	48.88
2014-01-07	2014-01-07T17:00:00Z	12.687111	54.429583	108.281075	378.1026094	12.09882978	13.10074294	4.300049	6	49.7321955153281	Zingster Strom	NA	48.88
2014-01-07	2014-01-07T17:10:00Z	12.687111	54.429583	108.34507	378.0873307	12.09834088	13.10795589	4.306152	6	49.7406208249582	Zingster Strom	NA	48.88
2014-01-07	2014-01-07T17:20:00Z	12.687111	54.429583	108.261856	378.0740752	12.09791672	13.09742918	4.311447	6	49.7490461345883	Zingster Strom	NA	48.88
2014-01-07	2014-01-07T17:30:00Z	12.687111	54.429583	108.233688	378.0514232	12.09719188	13.09323692	4.320496	6	49.7574714442185	Zingster Strom	NA	48.88
2014-01-07	2014-01-07T17:40:00Z	12.687111	54.429583	108.138123	378.0234661	12.09629729	13.08070884	4.331665	6	49.7658967538486	Zingster Strom	NA	48.88
2014-01-07	2014-01-07T17:50:00Z	12.687111	54.429583	108.080673	378.0229129	12.09627959	13.07374039	4.331886	6	49.7743220634787	Zingster Strom	NA	48.88
2014-01-07	2014-01-07T18:00:00Z	12.687111	54.429583	108.013344	377.9958715	12.09541429	13.06466145	4.34269	6	49.782747373108805	Zingster Strom	NA	48.88
2014-01-07	2014-01-07T18:10:00Z	12.687111	54.429583	107.888481	377.9816082	12.09495788	13.04906634	4.348389	6	49.791172682738996	Zingster Strom	NA	48.88
2014-01-07	2014-01-07T18:20:00Z	12.687111	54.429583	107.952736	377.9866487	12.09511917	13.05701207	4.346375	6	49.7995979923691	Zingster Strom	NA	48.88
2014-01-07	2014-01-07T18:30:00Z	12.687111	54.429583	107.841148	377.9378856	12.09355881	13.04183266	4.36586	6	49.80802330199921	Zingster Strom	NA	48.88
2014-01-07	2014-01-07T18:40:00Z	12.687111	54.429583	107.754433	377.920952	12.09301696	13.03076186	4.372627	6	49.8164486116294	Zingster Strom	NA	48.88
2014-01-07	2014-01-07T18:50:00Z	12.687111	54.429583	107.725967	377.9523199	12.09402069	13.02840074	4.360092	6	49.824873921259496	Zingster Strom	NA	48.88
2014-01-07	2014-01-07T19:00:00Z	12.687111	54.429583	107.526932	377.9996157	12.0955341	13.00595673	4.341194	6	49.833299230889594	Zingster Strom	NA	48.88
2014-01-07	2014-01-07T19:10:00Z	12.687111	54.429583	107.354782	378.0514808	12.09719372	12.98691595	4.320473	6	49.8417245405197	Zingster Strom	NA	48.88
2014-01-07	2014-01-07T19:20:00Z	12.687111	54.429583	107.259071	378.0836056	12.09822168	12.97644018	4.30764	6	49.8501498501499	Zingster Strom	NA	48.88
2014-01-07	2014-01-07T19:30:00Z	12.687111	54.429583	107.181999	378.0875585	12.09834817	12.96725141	4.306061	6	49.858575159779996	Zingster Strom	NA	48.88
2014-01-07	2014-01-07T19:40:00Z	12.687111	54.429583	107.214249	378.1133246	12.09917265	12.97203709	4.295769	6	49.8670004694101	Zingster Strom	NA	48.88
2014-01-07	2014-01-07T19:50:00Z	12.687111	54.429583	107.129112	378.0695492	12.09777189	12.9602356	4.313255	6	49.8754257790403	Zingster Strom	NA	48.88
2014-01-07	2014-01-07T20:00:00Z	12.687111	54.429583	107.111565	378.0533532	12.09725364	12.95755769	4.319725	6	49.8838510886704	Zingster Strom	NA	48.88
2014-01-07	2014-01-07T20:10:00Z	12.687111	54.429583	106.998352	377.9808273	12.0949329	12.94137888	4.348701	6	49.8922763983005	Zingster Strom	NA	48.88
2014-01-07	2014-01-07T20:20:00Z	12.687111	54.429583	106.999573	377.9665821	12.09447707	12.94103882	4.354393	6	49.9007017079307	Zingster Strom	NA	48.88
2014-01-07	2014-01-07T20:30:00Z	12.687111	54.429583	106.820854	377.9342395	12.09344214	12.91831818	4.367317	6	49.9091270175608	Zingster Strom	NA	48.88
2014-01-07	2014-01-07T20:40:00Z	12.687111	54.429583	106.674065	377.9123415	12.09274143	12.89981886	4.376068	6	49.917552327190904	Zingster Strom	NA	48.88
2014-01-07	2014-01-07T20:50:00Z	12.687111	54.429583	106.787025	377.9340869	12.09343726	12.91422187	4.367378	6	49.925977636821	Zingster Strom	NA	48.88
2014-01-07	2014-01-07T21:00:00Z	12.687111	54.429583	106.714119	377.9019373	12.09240851	12.90430721	4.380226	6	49.9344029464512	Zingster Strom	NA	48.88
2014-01-07	2014-01-07T21:10:00Z	12.687111	54.429583	106.677605	377.8987295	12.09230586	12.89978229	4.381508	6	49.9428282560813	Zingster Strom	NA	48.88
2014-01-07	2014-01-07T21:20:00Z	12.687111	54.429583	106.536758	377.8845274	12.09185141	12.88226648	4.387184	6	49.951253565711404	Zingster Strom	NA	48.88
2014-01-07	2014-01-07T21:30:00Z	12.687111	54.429583	106.452538	377.8653419	12.0912375	12.8714292	4.394852	6	49.9596788753415	Zingster Strom	NA	48.88
2014-01-07	2014-01-07T21:40:00Z	12.687111	54.429583	106.554794	377.8921813	12.09209633	12.88470834	4.384125	6	49.9681041849717	Zingster Strom	NA	48.88
2014-01-07	2014-01-07T21:50:00Z	12.687111	54.429583	106.670311	377.9063662	12.09255023	12.89916094	4.378456	6	49.976529494601806	Zingster Strom	NA	48.88
2014-01-07	2014-01-07T22:00:00Z	12.687111	54.429583	106.333778	377.8371884	12.09033662	12.8561117	4.406105	6	49.984954804231904	Zingster Strom	NA	48.88
2014-01-07	2014-01-07T22:10:00Z	12.687111	54.429583	106.28624	377.8295355	12.09009174	12.85010393	4.409164	6	49.993380113862095	Zingster Strom	NA	48.88
2014-01-07	2014-01-07T22:20:00Z	12.687111	54.429583	106.304726	377.8331806	12.09020838	12.85246289	4.407707	6	50.0018054234922	Zingster Strom	NA	48.88
2014-01-07	2014-01-07T22:30:00Z	12.687111	54.429583	106.040276	377.8118038	12.08952435	12.81976498	4.416252	6	50.0102307331223	Zingster Strom	NA	48.88
2014-01-07	2014-01-07T22:40:00Z	12.687111	54.429583	106.017708	377.8064779	12.08935392	12.81685594	4.418381	6	50.0186560427525	Zingster Strom	NA	48.88
2014-01-07	2014-01-07T22:50:00Z	12.687111	54.429583	106.177078	377.8156788	12.08964834	12.83643535	4.414703	6	50.0270813523826	Zingster Strom	NA	48.88
2014-01-07	2014-01-07T23:00:00Z	12.687111	54.429583	106.232513	377.8405658	12.0904447	12.84398323	4.404755	6	50.0355066620127	Zingster Strom	NA	48.88
2014-01-07	2014-01-07T23:10:00Z	12.687111	54.429583	106.276611	377.8306788	12.09012833	12.84897865	4.408707	6	50.0439319716428	Zingster Strom	NA	48.88
2014-01-07	2014-01-07T23:20:00Z	12.687111	54.429583	105.971298	377.8044942	12.08929045	12.81117801	4.419174	6	50.052357281273	Zingster Strom	NA	48.88
2014-01-07	2014-01-07T23:30:00Z	12.687111	54.429583	106.045128	377.819819	12.08978082	12.82062355	4.413048	6	50.0607825909031	Zingster Strom	NA	48.88
2014-01-07	2014-01-07T23:40:00Z	12.687111	54.429583	105.84465	377.8192861	12.08976377	12.79636815	4.413261	6	50.0692079005332	Zingster Strom	NA	48.88
2014-01-07	2014-01-07T23:50:00Z	12.687111	54.429583	105.844788	377.8319197	12.09016803	12.79681272	4.408211	6	50.0776332101634	Zingster Strom	NA	48.88
2014-01-08	2014-01-08T00:00:00Z	12.687111	54.429583	106.096092	377.897641	12.09227104	12.829427	4.381943	6	50.086058519793504	Zingster Strom	NA	50.09
2014-01-08	2014-01-08T00:10:00Z	12.687111	54.429583	106.143288	377.9230889	12.09308534	12.8359984	4.371773	6	50.086058519793504	Zingster Strom	NA	50.09
2014-01-08	2014-01-08T00:20:00Z	12.687111	54.429583	106.080559	377.9507158	12.09396936	12.82935031	4.360733	6	50.1275832601134	Zingster Strom	NA	50.09
2014-01-08	2014-01-08T00:30:00Z	12.687111	54.429583	106.779922	377.99679	12.09544368	12.91550533	4.342323	6	50.169108000433305	Zingster Strom	NA	50.09
2014-01-08	2014-01-08T00:40:00Z	12.687111	54.429583	106.601761	378.0031673	12.09564775	12.89417351	4.339775	6	50.2106327407533	Zingster Strom	NA	50.09
2014-01-08	2014-01-08T00:50:00Z	12.687111	54.429583	106.803787	378.0030722	12.09564471	12.91860661	4.339813	6	50.2521574810732	Zingster Strom	NA	50.09
2014-01-08	2014-01-08T01:00:00Z	12.687111	54.429583	107.060051	378.0376159	12.09675006	12.95078679	4.326012	6	50.2936822213931	Zingster Strom	NA	50.09
2014-01-08	2014-01-08T01:10:00Z	12.687111	54.429583	106.675438	378.0163051	12.09606814	12.90353367	4.334526	6	50.335206961713	Zingster Strom	NA	50.09
2014-01-08	2014-01-08T01:20:00Z	12.687111	54.429583	106.240379	377.9618096	12.09432435	12.84905603	4.3563	6	50.3767317020329	Zingster Strom	NA	50.09
2014-01-08	2014-01-08T01:30:00Z	12.687111	54.429583	106.107697	377.9589066	12.09423146	12.83291047	4.35746	6	50.4182564423529	Zingster Strom	NA	50.09
2014-01-08	2014-01-08T01:40:00Z	12.687111	54.429583	106.603455	377.9978963	12.09547908	12.8941986	4.341881	6	50.4597811826728	Zingster Strom	NA	50.09
2014-01-08	2014-01-08T01:50:00Z	12.687111	54.429583	106.798653	378.0410927	12.09686132	12.91928494	4.324623	6	50.5013059229927	Zingster Strom	NA	50.09
2014-01-08	2014-01-08T02:00:00Z	12.687111	54.429583	106.709824	378.0381715	12.09676784	12.90843968	4.32579	6	50.5428306633126	Zingster Strom	NA	50.09
2014-01-08	2014-01-08T02:10:00Z	12.687111	54.429583	106.485046	378.0161899	12.09606446	12.8804998	4.334572	6	50.5843554036325	Zingster Strom	NA	50.09
2014-01-08	2014-01-08T02:20:00Z	12.687111	54.429583	106.181656	377.9988899	12.09551088	12.84321375	4.341484	6	50.6258801439525	Zingster Strom	NA	50.09
2014-01-08	2014-01-08T02:30:00Z	12.687111	54.429583	106.007729	377.9721955	12.09465669	12.82127089	4.35215	6	50.6674048842724	Zingster Strom	NA	50.09
2014-01-08	2014-01-08T02:40:00Z	12.687111	54.429583	106.220749	377.9719278	12.09464812	12.84702582	4.352257	6	50.7089296245923	Zingster Strom	NA	50.09
2014-01-08	2014-01-08T02:50:00Z	12.687111	54.429583	105.934731	377.9587164	12.09422538	12.81198512	4.357536	6	50.7504543649122	Zingster Strom	NA	50.09
2014-01-08	2014-01-08T03:00:00Z	12.687111	54.429583	105.912361	377.9602805	12.09427543	12.80933265	4.356911	6	50.7919791052322	Zingster Strom	NA	50.09
2014-01-08	2014-01-08T03:10:00Z	12.687111	54.429583	105.686783	377.9561188	12.09414225	12.78190988	4.358574	6	50.8335038455521	Zingster Strom	NA	50.09
2014-01-08	2014-01-08T03:20:00Z	12.687111	54.429583	105.587456	377.9514991	12.09399443	12.76974105	4.36042	6	50.875028585872	Zingster Strom	NA	50.09
2014-01-08	2014-01-08T03:30:00Z	12.687111	54.429583	105.670883	377.9481582	12.09388753	12.77971774	4.361755	6	50.9165533261919	Zingster Strom	NA	50.09
2014-01-08	2014-01-08T03:40:00Z	12.687111	54.429583	105.790779	377.9414566	12.09367308	12.79399096	4.364433	6	50.9580780665118	Zingster Strom	NA	50.09
2014-01-08	2014-01-08T03:50:00Z	12.687111	54.429583	105.672585	377.9398525	12.09362175	12.77964273	4.365074	6	50.9996028068318	Zingster Strom	NA	50.09
2014-01-08	2014-01-08T04:00:00Z	12.687111	54.429583	105.620178	377.9411513	12.09366331	12.77334872	4.364555	6	51.041127547151696	Zingster Strom	NA	50.09
2014-01-08	2014-01-08T04:10:00Z	12.687111	54.429583	105.696587	377.9357085	12.09348915	12.78240528	4.3667299999999996	6	51.0826522874716	Zingster Strom	NA	50.09
2014-01-08	2014-01-08T04:20:00Z	12.687111	54.429583	105.6819	377.9320624	12.09337248	12.78050581	4.368187	6	51.1241770277915	Zingster Strom	NA	50.09
2014-01-08	2014-01-08T04:30:00Z	12.687111	54.429583	105.611465	377.9178766	12.09291855	12.77150844	4.373856	6	51.165701768111404	Zingster Strom	NA	50.09
2014-01-08	2014-01-08T04:40:00Z	12.687111	54.429583	105.625343	377.8824456	12.0917848	12.77198917	4.388016	6	51.207226508431404	Zingster Strom	NA	50.09
2014-01-08	2014-01-08T04:50:00Z	12.687111	54.429583	105.495514	377.8602454	12.09107442	12.75554111	4.396889	6	51.2487512487513	Zingster Strom	NA	50.09
2014-01-08	2014-01-08T05:00:00Z	12.687111	54.429583	105.446915	377.8571731	12.09097611	12.7495613	4.398117	6	51.290275989071205	Zingster Strom	NA	50.09
2014-01-08	2014-01-08T05:10:00Z	12.687111	54.429583	105.358223	377.8591195	12.09103839	12.73890319	4.397339	6	51.3318007293911	Zingster Strom	NA	50.09
2014-01-08	2014-01-08T05:20:00Z	12.687111	54.429583	105.154991	377.8098175	12.08946079	12.7126714	4.417046	6	51.373325469711	Zingster Strom	NA	50.09
2014-01-08	2014-01-08T05:30:00Z	12.687111	54.429583	104.980042	377.7799897	12.08850634	12.69051903	4.42897	6	51.414850210031	Zingster Strom	NA	50.09
2014-01-08	2014-01-08T05:40:00Z	12.687111	54.429583	104.923347	377.7117879	12.08632396	12.68137563	4.456238	6	51.4563749503509	Zingster Strom	NA	50.09
2014-01-08	2014-01-08T05:50:00Z	12.687111	54.429583	104.929436	377.6887199	12.08558581	12.68133703	4.465462	6	51.4978996906708	Zingster Strom	NA	50.09
2014-01-08	2014-01-08T06:00:00Z	12.687111	54.429583	104.826096	377.6641855	12.08480074	12.66802482	4.475273	6	51.5394244309907	Zingster Strom	NA	50.09
2014-01-08	2014-01-08T06:10:00Z	12.687111	54.429583	104.719353	377.687347	12.08554188	12.65590126	4.466011	6	51.5809491713107	Zingster Strom	NA	50.09
2014-01-08	2014-01-08T06:20:00Z	12.687111	54.429583	104.763672	377.7896077	12.0888141	12.66468555	4.425125	6	51.6224739116306	Zingster Strom	NA	50.09
2014-01-08	2014-01-08T06:30:00Z	12.687111	54.429583	105.034233	377.8662025	12.09126504	12.6999675	4.394508	6	51.6639986519505	Zingster Strom	NA	50.09
2014-01-08	2014-01-08T06:40:00Z	12.687111	54.429583	104.952286	377.8967452	12.09224237	12.6910848	4.382301	6	51.7055233922704	Zingster Strom	NA	50.09
2014-01-08	2014-01-08T06:50:00Z	12.687111	54.429583	105.03392	377.9238522	12.09310976	12.70186723	4.371468	6	51.747048132590294	Zingster Strom	NA	50.09
2014-01-08	2014-01-08T07:00:00Z	12.687111	54.429583	105.028175	377.9251509	12.09315132	12.70121613	4.370949	6	51.7885728729103	Zingster Strom	NA	50.09
2014-01-08	2014-01-08T07:10:00Z	12.687111	54.429583	104.635635	377.9318522	12.09336575	12.65397005	4.368271	6	51.8300976132302	Zingster Strom	NA	50.09
2014-01-08	2014-01-08T07:20:00Z	12.687111	54.429583	104.905556	377.8311366	12.09014298	12.68323171	4.408524	6	51.8716223535501	Zingster Strom	NA	50.09
2014-01-08	2014-01-08T07:30:00Z	12.687111	54.429583	105.084969	377.9234343	12.09309639	12.70802659	4.371635	6	51.91314709387	Zingster Strom	NA	50.09
2014-01-08	2014-01-08T07:40:00Z	12.687111	54.429583	105.034271	377.9520521	12.09401213	12.70285747	4.360199	6	51.954671834189895	Zingster Strom	NA	50.09
2014-01-08	2014-01-08T07:50:00Z	12.687111	54.429583	104.876877	377.9514415	12.09399259	12.68380173	4.360443	6	51.9961965745099	Zingster Strom	NA	50.09
2014-01-08	2014-01-08T08:00:00Z	12.687111	54.429583	104.731689	377.9489966	12.09391435	12.66616077	4.36142	6	52.0377213148298	Zingster Strom	NA	50.09
2014-01-08	2014-01-08T08:10:00Z	12.687111	54.429583	104.56736	377.9430782	12.09372497	12.64608893	4.363785	6	52.0792460551497	Zingster Strom	NA	50.09
2014-01-08	2014-01-08T08:20:00Z	12.687111	54.429583	104.494598	377.9389741	12.09359365	12.63715206	4.365425	6	52.120770795469596	Zingster Strom	NA	50.09
2014-01-08	2014-01-08T08:30:00Z	12.687111	54.429583	104.759193	377.9299254	12.0933041	12.66884778	4.369041	6	52.162295535789504	Zingster Strom	NA	50.09
2014-01-08	2014-01-08T08:40:00Z	12.687111	54.429583	104.770363	377.9249232	12.09314403	12.6700309	4.37104	6	52.203820276109504	Zingster Strom	NA	50.09
2014-01-08	2014-01-08T08:50:00Z	12.687111	54.429583	104.615692	377.9171509	12.09289533	12.65106613	4.374146	6	52.2453450164294	Zingster Strom	NA	50.09
2014-01-08	2014-01-08T09:00:00Z	12.687111	54.429583	104.388771	377.9116534	12.09271942	12.62344118	4.376343	6	52.286869756749304	Zingster Strom	NA	50.09
2014-01-08	2014-01-08T09:10:00Z	12.687111	54.429583	104.178108	377.9071669	12.09257585	12.59781673	4.378136	6	52.3283944970692	Zingster Strom	NA	50.09
2014-01-08	2014-01-08T09:20:00Z	12.687111	54.429583	104.187859	377.8988245	12.09230891	12.59871775	4.38147	6	52.3699192373892	Zingster Strom	NA	50.09
2014-01-08	2014-01-08T09:30:00Z	12.687111	54.429583	104.242912	377.8834189	12.09181595	12.60486106	4.387627	6	52.411443977709105	Zingster Strom	NA	50.09
2014-01-08	2014-01-08T09:40:00Z	12.687111	54.429583	104.136238	377.8682642	12.09133101	12.59145724	4.393684	6	52.452968718029	Zingster Strom	NA	50.09
2014-01-08	2014-01-08T09:50:00Z	12.687111	54.429583	104.068092	377.8587568	12.09102679	12.58290088	4.397484	6	52.4944934583489	Zingster Strom	NA	50.09
2014-01-08	2014-01-08T10:00:00Z	12.687111	54.429583	103.950676	377.8484315	12.09069639	12.56836063	4.401611	6	52.5360181986688	Zingster Strom	NA	50.09
2014-01-08	2014-01-08T10:10:00Z	12.687111	54.429583	104.027618	377.8322649	12.09017908	12.57712531	4.408073	6	52.5775429389888	Zingster Strom	NA	50.09
2014-01-08	2014-01-08T10:20:00Z	12.687111	54.429583	104.107872	377.810543	12.089484	12.58610453	4.416756	6	52.6190676793087	Zingster Strom	NA	50.09
2014-01-08	2014-01-08T10:30:00Z	12.687111	54.429583	104.44117	377.7762877	12.08838787	12.62525373	4.4304500000000004	6	52.6605924196286	Zingster Strom	NA	50.09
2014-01-08	2014-01-08T10:40:00Z	12.687111	54.429583	104.497505	377.7423557	12.08730209	12.63092911	4.444016	6	52.7021171599485	Zingster Strom	NA	50.09
2014-01-08	2014-01-08T10:50:00Z	12.687111	54.429583	104.546074	377.7455046	12.08740285	12.63690513	4.442757	6	52.7436419002684	Zingster Strom	NA	50.09
2014-01-08	2014-01-08T11:00:00Z	12.687111	54.429583	104.385689	377.736518	12.08711529	12.61721858	4.44635	6	52.7851666405884	Zingster Strom	NA	50.09
2014-01-08	2014-01-08T11:10:00Z	12.687111	54.429583	104.256477	377.7278543	12.08683806	12.60131155	4.449814	6	52.8266913809083	Zingster Strom	NA	50.09
2014-01-08	2014-01-08T11:20:00Z	12.687111	54.429583	104.18029	377.7316334	12.08695899	12.59222893	4.448303	6	52.868216121228194	Zingster Strom	NA	50.09
2014-01-08	2014-01-08T11:30:00Z	12.687111	54.429583	104.199913	377.7220344	12.08665183	12.5942807	4.452141	6	52.9097408615481	Zingster Strom	NA	50.09
2014-01-08	2014-01-08T11:40:00Z	12.687111	54.429583	104.178856	377.7238852	12.08671106	12.59179731	4.451401	6	52.951265601867995	Zingster Strom	NA	50.09
2014-01-08	2014-01-08T11:50:00Z	12.687111	54.429583	104.271278	377.7434437	12.0873369	12.60362067	4.443581	6	52.992790342187995	Zingster Strom	NA	50.09
2014-01-08	2014-01-08T12:00:00Z	12.687111	54.429583	104.494225	377.7222245	12.08665792	12.62985952	4.452065	6	53.0343150825079	Zingster Strom	NA	50.09
2014-01-08	2014-01-08T12:10:00Z	12.687111	54.429583	104.574265	377.7229498	12.08668113	12.63955795	4.451775	6	53.075839822827795	Zingster Strom	NA	50.09
2014-01-08	2014-01-08T12:20:00Z	12.687111	54.429583	104.111671	377.7120355	12.08633188	12.58328208	4.456139	6	53.1173645631477	Zingster Strom	NA	50.09
2014-01-08	2014-01-08T12:30:00Z	12.687111	54.429583	103.664253	377.7197635	12.08657917	12.52946201	4.453049	6	53.158889303467596	Zingster Strom	NA	50.09
2014-01-08	2014-01-08T12:40:00Z	12.687111	54.429583	103.711853	377.6833408	12.08541369	12.53400648	4.467613	6	53.2004140437876	Zingster Strom	NA	50.09
2014-01-08	2014-01-08T12:50:00Z	12.687111	54.429583	103.879654	377.6496472	12.08433553	12.55316594	4.481087	6	53.2419387841075	Zingster Strom	NA	50.09
2014-01-08	2014-01-08T13:00:00Z	12.687111	54.429583	103.747047	377.641273	12.08406757	12.53686326	4.484436	6	53.283463524427404	Zingster Strom	NA	50.09
2014-01-08	2014-01-08T13:10:00Z	12.687111	54.429583	104.219307	377.6280907	12.08364575	12.59349186	4.489708	6	53.3249882647473	Zingster Strom	NA	50.09
2014-01-08	2014-01-08T13:20:00Z	12.687111	54.429583	104.366264	377.606288	12.08294809	12.6105215	4.498428	6	53.3665130050673	Zingster Strom	NA	50.09
2014-01-08	2014-01-08T13:30:00Z	12.687111	54.429583	104.297005	377.5680437	12.08172432	12.60087662	4.513725	6	53.408037745387205	Zingster Strom	NA	50.09
2014-01-08	2014-01-08T13:40:00Z	12.687111	54.429583	104.21302	377.5052017	12.07971345	12.58863419	4.538864	6	53.4495624857071	Zingster Strom	NA	50.09
2014-01-08	2014-01-08T13:50:00Z	12.687111	54.429583	103.712692	377.4418929	12.07768764	12.52609498	4.564194	6	53.491087226027005	Zingster Strom	NA	50.09
2014-01-08	2014-01-08T14:00:00Z	12.687111	54.429583	103.612541	377.4403684	12.07763886	12.51394852	4.564804	6	53.5326119663469	Zingster Strom	NA	50.09
2014-01-08	2014-01-08T14:10:00Z	12.687111	54.429583	103.74807	377.4152578	12.07683535	12.52948359	4.574852	6	53.5741367066669	Zingster Strom	NA	50.09
2014-01-08	2014-01-08T14:20:00Z	12.687111	54.429583	103.715134	377.3803887	12.07571958	12.52434875	4.588806	6	53.6156614469868	Zingster Strom	NA	50.09
2014-01-08	2014-01-08T14:30:00Z	12.687111	54.429583	103.916809	377.3571511	12.07497601	12.54792975	4.598106	6	53.6571861873067	Zingster Strom	NA	50.09
2014-01-08	2014-01-08T14:40:00Z	12.687111	54.429583	104.062828	377.3686648	12.07534443	12.5659449	4.593498	6	53.6987109276266	Zingster Strom	NA	50.09
2014-01-08	2014-01-08T14:50:00Z	12.687111	54.429583	104.216621	377.3883948	12.07597577	12.5851739	4.585602	6	53.7402356679465	Zingster Strom	NA	50.09
2014-01-08	2014-01-08T15:00:00Z	12.687111	54.429583	104.146072	377.3893093	12.07600503	12.57668489	4.585236	6	53.7817604082665	Zingster Strom	NA	50.09
2014-01-08	2014-01-08T15:10:00Z	12.687111	54.429583	104.305008	377.3464573	12.07463382	12.59444777	4.602386	6	53.8232851485864	Zingster Strom	NA	50.09
2014-01-08	2014-01-08T15:20:00Z	12.687111	54.429583	104.437492	377.281861	12.07256681	12.608286	4.628242	6	53.8648098889063	Zingster Strom	NA	50.09
2014-01-08	2014-01-08T15:30:00Z	12.687111	54.429583	104.776344	377.186386	12.06951173	12.64599313	4.666466	6	53.9063346292262	Zingster Strom	NA	50.09
2014-01-08	2014-01-08T15:40:00Z	12.687111	54.429583	105.214516	377.1093396	12.06704634	12.6962844	4.697319	6	53.9478593695462	Zingster Strom	NA	50.09
2014-01-08	2014-01-08T15:50:00Z	12.687111	54.429583	105.613861	377.0625921	12.06555047	12.7428937	4.716042	6	53.989384109866094	Zingster Strom	NA	50.09
2014-01-08	2014-01-08T16:00:00Z	12.687111	54.429583	105.925621	377.0445743	12.06497392	12.77989855	4.723259	6	54.030908850186	Zingster Strom	NA	50.09
2014-01-08	2014-01-08T16:10:00Z	12.687111	54.429583	105.886826	377.0421552	12.06489651	12.77513598	4.724228	6	54.072433590505895	Zingster Strom	NA	50.09
2014-01-08	2014-01-08T16:20:00Z	12.687111	54.429583	105.878983	377.0441549	12.0649605	12.77425748	4.723427	6	54.1139583308258	Zingster Strom	NA	50.09
2014-01-08	2014-01-08T16:30:00Z	12.687111	54.429583	105.520821	377.0091478	12.06384032	12.72986335	4.73745	6	54.1554830711458	Zingster Strom	NA	50.09
2014-01-08	2014-01-08T16:40:00Z	12.687111	54.429583	105.565323	377.0126526	12.06395247	12.73535039	4.736046	6	54.197007811465696	Zingster Strom	NA	50.09
2014-01-08	2014-01-08T16:50:00Z	12.687111	54.429583	106.102242	377.0733178	12.06589368	12.80218371	4.711746	6	54.2385325517856	Zingster Strom	NA	50.09
2014-01-08	2014-01-08T17:00:00Z	12.687111	54.429583	105.519867	376.9843729	12.06304755	12.72891173	4.747375	6	54.2800572921055	Zingster Strom	NA	50.09
2014-01-08	2014-01-08T17:10:00Z	12.687111	54.429583	106.225952	377.0246526	12.06433645	12.81545625	4.731239	6	54.321582032425404	Zingster Strom	NA	50.09
2014-01-08	2014-01-08T17:20:00Z	12.687111	54.429583	106.63501	377.0334699	12.0646186	12.86510725	4.727707	6	54.3631067727454	Zingster Strom	NA	50.09
2014-01-08	2014-01-08T17:30:00Z	12.687111	54.429583	106.686844	377.0792026	12.06608199	12.87292207	4.709389	6	54.4046315130653	Zingster Strom	NA	50.09
2014-01-08	2014-01-08T17:40:00Z	12.687111	54.429583	106.717018	377.0891648	12.06640077	12.87690308	4.705399	6	54.4461562533852	Zingster Strom	NA	50.09
2014-01-08	2014-01-08T17:50:00Z	12.687111	54.429583	107.056961	377.1768208	12.06920565	12.92092479	4.670296	6	54.4876809937051	Zingster Strom	NA	50.09
2014-01-08	2014-01-08T18:00:00Z	12.687111	54.429583	107.247887	377.231223	12.07094646	12.94583502	4.648514	6	54.529205734025	Zingster Strom	NA	50.09
2014-01-08	2014-01-08T18:10:00Z	12.687111	54.429583	107.176079	377.2436496	12.07134409	12.93759328	4.643539	6	54.570730474345	Zingster Strom	NA	50.09
2014-01-08	2014-01-08T18:20:00Z	12.687111	54.429583	107.130646	377.2725782	12.07226978	12.9331006	4.631958	6	54.612255214664906	Zingster Strom	NA	50.09
2014-01-08	2014-01-08T18:30:00Z	12.687111	54.429583	107.227585	377.292513	12.07290767	12.94548733	4.623978	6	54.6537799549848	Zingster Strom	NA	50.09
2014-01-08	2014-01-08T18:40:00Z	12.687111	54.429583	107.249344	377.3177878	12.07371643	12.94898167	4.613861	6	54.6953046953047	Zingster Strom	NA	50.09
2014-01-08	2014-01-08T18:50:00Z	12.687111	54.429583	107.193268	377.3129835	12.0735627	12.94204642	4.615784	6	54.7368294356246	Zingster Strom	NA	50.09
2014-01-08	2014-01-08T19:00:00Z	12.687111	54.429583	107.192139	377.3244784	12.07393052	12.94230439	4.611183	6	54.7783541759446	Zingster Strom	NA	50.09
2014-01-08	2014-01-08T19:10:00Z	12.687111	54.429583	107.001068	377.3099356	12.07346517	12.91873667	4.617004	6	54.8198789162645	Zingster Strom	NA	50.09
2014-01-08	2014-01-08T19:20:00Z	12.687111	54.429583	106.752815	377.2940569	12.07295707	12.88822152	4.62336	6	54.8614036565844	Zingster Strom	NA	50.09
2014-01-08	2014-01-08T19:30:00Z	12.687111	54.429583	106.424881	377.2571407	12.07177579	12.84737302	4.638138	6	54.9029283969043	Zingster Strom	NA	50.09
2014-01-08	2014-01-08T19:40:00Z	12.687111	54.429583	106.240524	377.2388263	12.07118976	12.82449525	4.64547	6	54.9444531372243	Zingster Strom	NA	50.09
2014-01-08	2014-01-08T19:50:00Z	12.687111	54.429583	106.149712	377.2198459	12.07058241	12.81288846	4.653069	6	54.9859778775442	Zingster Strom	NA	50.09
2014-01-08	2014-01-08T20:00:00Z	12.687111	54.429583	106.09697	377.212815	12.07035743	12.8062835	4.655884	6	55.0275026178641	Zingster Strom	NA	50.09
2014-01-08	2014-01-08T20:10:00Z	12.687111	54.429583	105.822205	377.1705898	12.06900627	12.77168856	4.672791	6	55.069027358184	Zingster Strom	NA	50.09
2014-01-08	2014-01-08T20:20:00Z	12.687111	54.429583	106.061829	377.1577486	12.06859537	12.80017298	4.677933	6	55.1105520985039	Zingster Strom	NA	50.09
2014-01-08	2014-01-08T20:30:00Z	12.687111	54.429583	106.325249	377.194333	12.06976602	12.83320878	4.663284	6	55.1520768388239	Zingster Strom	NA	50.09
2014-01-08	2014-01-08T20:40:00Z	12.687111	54.429583	106.36721	377.2002022	12.06995383	12.83847314	4.660934	6	55.193601579143795	Zingster Strom	NA	50.09
2014-01-08	2014-01-08T20:50:00Z	12.687111	54.429583	106.348953	377.1922176	12.06969833	12.83599781	4.664131	6	55.2351263194637	Zingster Strom	NA	50.09
2014-01-08	2014-01-08T21:00:00Z	12.687111	54.429583	106.360497	377.1943904	12.06976786	12.83746508	4.663261	6	55.276651059783596	Zingster Strom	NA	50.09
2014-01-08	2014-01-08T21:10:00Z	12.687111	54.429583	106.516052	377.2082244	12.07021053	12.85671173	4.657722	6	55.318175800103504	Zingster Strom	NA	50.09
2014-01-08	2014-01-08T21:20:00Z	12.687111	54.429583	106.484627	377.2158447	12.07045437	12.85317831	4.654671	6	55.3597005404235	Zingster Strom	NA	50.09
2014-01-08	2014-01-08T21:30:00Z	12.687111	54.429583	106.452515	377.2125103	12.07034767	12.84918867	4.656006	6	55.4012252807434	Zingster Strom	NA	50.09
2014-01-08	2014-01-08T21:40:00Z	12.687111	54.429583	106.576195	377.2335485	12.07102087	12.86483474	4.647583	6	55.442750021063304	Zingster Strom	NA	50.09
2014-01-08	2014-01-08T21:50:00Z	12.687111	54.429583	106.580864	377.2369604	12.07113005	12.8655147	4.646217	6	55.4842747613832	Zingster Strom	NA	50.09
2014-01-08	2014-01-08T22:00:00Z	12.687111	54.429583	106.583679	377.2458777	12.07141539	12.86615863	4.642647	6	55.525799501703105	Zingster Strom	NA	50.09
2014-01-08	2014-01-08T22:10:00Z	12.687111	54.429583	106.508568	377.2397805	12.07122029	12.85688387	4.645088	6	55.5673242420231	Zingster Strom	NA	50.09
2014-01-08	2014-01-08T22:20:00Z	12.687111	54.429583	106.485161	377.2446787	12.07137703	12.85422526	4.643127	6	55.608848982343	Zingster Strom	NA	50.09
2014-01-08	2014-01-08T22:30:00Z	12.687111	54.429583	106.361374	377.2398954	12.07122396	12.83911967	4.645042	6	55.6503737226629	Zingster Strom	NA	50.09
2014-01-08	2014-01-08T22:40:00Z	12.687111	54.429583	106.306061	377.2476512	12.07147214	12.83270654	4.641937	6	55.6918984629828	Zingster Strom	NA	50.09
2014-01-08	2014-01-08T22:50:00Z	12.687111	54.429583	106.179596	377.2450959	12.07139037	12.81735353	4.64296	6	55.733423203302806	Zingster Strom	NA	50.09
2014-01-08	2014-01-08T23:00:00Z	12.687111	54.429583	105.808891	377.2301565	12.07091233	12.77209847	4.648941	6	55.7749479436227	Zingster Strom	NA	50.09
2014-01-08	2014-01-08T23:10:00Z	12.687111	54.429583	104.973671	377.1582256	12.06861063	12.66886362	4.677742	6	55.8164726839426	Zingster Strom	NA	50.09
2014-01-08	2014-01-08T23:20:00Z	12.687111	54.429583	104.698708	377.1117792	12.0671244	12.63412334	4.696342	6	55.8579974242625	Zingster Strom	NA	50.09
2014-01-08	2014-01-08T23:30:00Z	12.687111	54.429583	104.89135	377.124047	12.06751695	12.65778144	4.691429	6	55.8995221645824	Zingster Strom	NA	50.09
2014-01-08	2014-01-08T23:40:00Z	12.687111	54.429583	105.267372	377.1612923	12.06870876	12.70441255	4.676514	6	55.9410469049024	Zingster Strom	NA	50.09
2014-01-08	2014-01-08T23:50:00Z	12.687111	54.429583	105.573509	377.1961037	12.06982268	12.74253534	4.662575	6	55.9825716452223	Zingster Strom	NA	50.09
2014-01-09	2014-01-09T00:00:00Z	12.687111	54.429583	105.403198	380.0532211	12.16124701	12.81834327	4.66288	5.7	56.0240963855422	Zingster Strom	NA	56.02
2014-01-09	2014-01-09T00:10:00Z	12.687111	54.429583	104.371323	379.9956871	12.15940599	12.6909329	4.685684	5.7	56.0240963855422	Zingster Strom	NA	56.02
2014-01-09	2014-01-09T00:20:00Z	12.687111	54.429583	104.536285	379.9852353	12.15907155	12.71064169	4.689827	5.7	56.2747493470385	Zingster Strom	NA	56.02
2014-01-09	2014-01-09T00:30:00Z	12.687111	54.429583	104.7658	380.0021732	12.15961354	12.7391164	4.683113	5.7	56.5254023085349	Zingster Strom	NA	56.02
2014-01-09	2014-01-09T00:40:00Z	12.687111	54.429583	104.816399	380.0240014	12.16031202	12.74600116	4.674461	5.7	56.7760552700312	Zingster Strom	NA	56.02
2014-01-09	2014-01-09T00:50:00Z	12.687111	54.429583	104.836205	380.0421723	12.16089346	12.7490192	4.667259	5.7	57.0267082315275	Zingster Strom	NA	56.02
2014-01-09	2014-01-09T01:00:00Z	12.687111	54.429583	105.132439	380.0530672	12.16124209	12.78541042	4.662941	5.7	57.2773611930239	Zingster Strom	NA	56.02
2014-01-09	2014-01-09T01:10:00Z	12.687111	54.429583	105.337799	380.0812318	12.16214332	12.81133408	4.651779	5.7	57.5280141545202	Zingster Strom	NA	56.02
2014-01-09	2014-01-09T01:20:00Z	12.687111	54.429583	105.435196	380.1000212	12.16274456	12.82381356	4.644333	5.7	57.7786671160165	Zingster Strom	NA	56.02
2014-01-09	2014-01-09T01:30:00Z	12.687111	54.429583	104.378593	380.0239812	12.16031137	12.69276191	4.674469	5.7	58.0293200775129	Zingster Strom	NA	56.02
2014-01-09	2014-01-09T01:40:00Z	12.687111	54.429583	104.898468	379.9473788	12.15786018	12.75340907	4.704834	5.7	58.2799730390092	Zingster Strom	NA	56.02
2014-01-09	2014-01-09T01:50:00Z	12.687111	54.429583	104.880287	379.9131429	12.15676468	12.75004968	4.718407	5.7	58.5306260005056	Zingster Strom	NA	56.02
2014-01-09	2014-01-09T02:00:00Z	12.687111	54.429583	104.902695	379.9329657	12.15739898	12.75343917	4.710548	5.7	58.7812789620019	Zingster Strom	NA	56.02
2014-01-09	2014-01-09T02:10:00Z	12.687111	54.429583	105.059471	379.9621204	12.1583319	12.77347917	4.69899	5.7	59.0319319234982	Zingster Strom	NA	56.02
2014-01-09	2014-01-09T02:20:00Z	12.687111	54.429583	105.046211	379.9818675	12.15896378	12.77253075	4.691162	5.7	59.2825848849945	Zingster Strom	NA	56.02
2014-01-09	2014-01-09T02:30:00Z	12.687111	54.429583	104.785606	379.968896	12.15854871	12.74040895	4.696304	5.7	59.5332378464909	Zingster Strom	NA	56.02
2014-01-09	2014-01-09T02:40:00Z	12.687111	54.429583	104.976913	379.9750159	12.15874454	12.76387468	4.693878	5.7	59.7838908079872	Zingster Strom	NA	56.02
2014-01-09	2014-01-09T02:50:00Z	12.687111	54.429583	105.019272	379.9834064	12.15901302	12.76930696	4.690552	5.7	60.0345437694835	Zingster Strom	NA	56.02
2014-01-09	2014-01-09T03:00:00Z	12.687111	54.429583	105.166733	379.9938	12.15934561	12.78758653	4.686432	5.7	60.2851967309799	Zingster Strom	NA	56.02
2014-01-09	2014-01-09T03:10:00Z	12.687111	54.429583	105.014435	379.9966684	12.15943739	12.76916448	4.685295	5.7	60.5358496924762	Zingster Strom	NA	56.02
2014-01-09	2014-01-09T03:20:00Z	12.687111	54.429583	104.984108	379.9948773	12.15938008	12.76541671	4.686005	5.7	60.7865026539726	Zingster Strom	NA	56.02
2014-01-09	2014-01-09T03:30:00Z	12.687111	54.429583	104.890785	379.9886612	12.15918117	12.75386058	4.688469	5.7	61.0371556154689	Zingster Strom	NA	56.02
2014-01-09	2014-01-09T03:40:00Z	12.687111	54.429583	104.997719	379.9850612	12.15906598	12.76674193	4.689896	5.7	61.287808576965304	Zingster Strom	NA	56.02
2014-01-09	2014-01-09T03:50:00Z	12.687111	54.429583	104.910782	379.9799225	12.15890154	12.75599869	4.691933	5.7	61.5384615384615	Zingster Strom	NA	56.02
2014-01-09	2014-01-09T04:00:00Z	12.687111	54.429583	104.806999	379.9743045	12.15872178	12.74319141	4.69416	5.7	61.789114499957904	Zingster Strom	NA	56.02
2014-01-09	2014-01-09T04:10:00Z	12.687111	54.429583	104.690552	379.9699732	12.15858318	12.72888784	4.695877	5.7	62.0397674614542	Zingster Strom	NA	56.02
2014-01-09	2014-01-09T04:20:00Z	12.687111	54.429583	104.69754	379.9660858	12.15845879	12.72960725	4.697418	5.7	62.290420422950596	Zingster Strom	NA	56.02
2014-01-09	2014-01-09T04:30:00Z	12.687111	54.429583	104.52877	379.9637953	12.15838549	12.70901081	4.698326	5.7	62.5410733844469	Zingster Strom	NA	56.02
2014-01-09	2014-01-09T04:40:00Z	12.687111	54.429583	104.690338	379.9668552	12.15848341	12.72875737	4.697113	5.7	62.791726345943296	Zingster Strom	NA	56.02
2014-01-09	2014-01-09T04:50:00Z	12.687111	54.429583	104.677711	379.9702809	12.15859303	12.72733687	4.695755	5.7	63.042379307439596	Zingster Strom	NA	56.02
2014-01-09	2014-01-09T05:00:00Z	12.687111	54.429583	104.409172	379.9679904	12.15851973	12.69460978	4.696663	5.7	63.2930322689359	Zingster Strom	NA	56.02
2014-01-09	2014-01-09T05:10:00Z	12.687111	54.429583	104.58506	379.9729549	12.15867859	12.7161613	4.694695	5.7	63.5436852304323	Zingster Strom	NA	56.02
2014-01-09	2014-01-09T05:20:00Z	12.687111	54.429583	104.214584	379.9693198	12.15856227	12.67099509	4.696136	5.7	63.79433819192851	Zingster Strom	NA	56.02
2014-01-09	2014-01-09T05:30:00Z	12.687111	54.429583	104.254791	379.9707224	12.15860715	12.67593047	4.69558	5.7	64.04499115342489	Zingster Strom	NA	56.02
2014-01-09	2014-01-09T05:40:00Z	12.687111	54.429583	104.340004	379.9729953	12.15867988	12.68636707	4.694679	5.7	64.2956441149212	Zingster Strom	NA	56.02
2014-01-09	2014-01-09T05:50:00Z	12.687111	54.429583	104.280022	379.9725135	12.15866446	12.67905798	4.69487	5.7	64.5462970764176	Zingster Strom	NA	56.02
2014-01-09	2014-01-09T06:00:00Z	12.687111	54.429583	104.260422	379.973187	12.15868602	12.67669735	4.694603	5.7	64.7969500379139	Zingster Strom	NA	56.02
2014-01-09	2014-01-09T06:10:00Z	12.687111	54.429583	104.159164	379.9725135	12.15866446	12.66436326	4.69487	5.7	65.0476029994103	Zingster Strom	NA	56.02
2014-01-09	2014-01-09T06:20:00Z	12.687111	54.429583	104.134094	379.9727632	12.15867246	12.6613234	4.694771	5.7	65.2982559609066	Zingster Strom	NA	56.02
2014-01-09	2014-01-09T06:30:00Z	12.687111	54.429583	104.170181	379.9754978	12.15875996	12.66580225	4.693687	5.7	65.54890892240289	Zingster Strom	NA	56.02
2014-01-09	2014-01-09T06:40:00Z	12.687111	54.429583	104.191719	379.9762091	12.15878272	12.66844473	4.693405	5.7	65.79956188389929	Zingster Strom	NA	56.02
2014-01-09	2014-01-09T06:50:00Z	12.687111	54.429583	104.134346	379.9774024	12.1588209	12.66150863	4.692932	5.7	66.0502148453956	Zingster Strom	NA	56.02
2014-01-09	2014-01-09T07:00:00Z	12.687111	54.429583	104.189232	379.9794028	12.15888492	12.66824881	4.692139	5.7	66.3008678068919	Zingster Strom	NA	56.02
2014-01-09	2014-01-09T07:10:00Z	12.687111	54.429583	104.272308	379.9811561	12.15894102	12.67840843	4.691444	5.7	66.5515207683882	Zingster Strom	NA	56.02
2014-01-09	2014-01-09T07:20:00Z	12.687111	54.429583	104.125771	379.9832726	12.15900874	12.6606616	4.690605	5.7	66.8021737298846	Zingster Strom	NA	56.02
2014-01-09	2014-01-09T07:30:00Z	12.687111	54.429583	104.032684	379.9844659	12.15904693	12.64938287	4.690132	5.7	67.0528266913809	Zingster Strom	NA	56.02
2014-01-09	2014-01-09T07:40:00Z	12.687111	54.429583	104.05526	379.9865623	12.15911401	12.6521977	4.689301	5.7	67.3034796528773	Zingster Strom	NA	56.02
2014-01-09	2014-01-09T07:50:00Z	12.687111	54.429583	103.989471	379.9891809	12.1591978	12.64428547	4.688263	5.7	67.5541326143736	Zingster Strom	NA	56.02
2014-01-09	2014-01-09T08:00:00Z	12.687111	54.429583	103.94857	379.9893549	12.15920337	12.63931803	4.688194	5.7	67.80478557587	Zingster Strom	NA	56.02
2014-01-09	2014-01-09T08:10:00Z	12.687111	54.429583	103.935684	379.9866026	12.1591153	12.63765966	4.689285	5.7	68.0554385373663	Zingster Strom	NA	56.02
2014-01-09	2014-01-09T08:20:00Z	12.687111	54.429583	103.817429	379.9880456	12.15916147	12.62332883	4.688713	5.7	68.3060914988626	Zingster Strom	NA	56.02
2014-01-09	2014-01-09T08:30:00Z	12.687111	54.429583	103.842857	379.9919332	12.15928587	12.62654984	4.687172	5.7	68.5567444603589	Zingster Strom	NA	56.02
2014-01-09	2014-01-09T08:40:00Z	12.687111	54.429583	103.817871	379.9896627	12.15921322	12.62343629	4.688072	5.7	68.8073974218553	Zingster Strom	NA	56.02
2014-01-09	2014-01-09T08:50:00Z	12.687111	54.429583	103.734413	379.9812898	12.1589453	12.61301053	4.691391	5.7	69.0580503833516	Zingster Strom	NA	56.02
2014-01-09	2014-01-09T09:00:00Z	12.687111	54.429583	103.607605	379.9763832	12.15878829	12.59742935	4.693336	5.7	69.3087033448479	Zingster Strom	NA	56.02
2014-01-09	2014-01-09T09:10:00Z	12.687111	54.429583	103.612473	379.9646026	12.15841132	12.59763065	4.698006	5.7	69.5593563063443	Zingster Strom	NA	56.02
2014-01-09	2014-01-09T09:20:00Z	12.687111	54.429583	103.510193	379.9587906	12.15822535	12.58500252	4.70031	5.7	69.8100092678406	Zingster Strom	NA	56.02
2014-01-09	2014-01-09T09:30:00Z	12.687111	54.429583	103.448906	379.9512483	12.157984	12.57730144	4.7033	5.7	70.060662229337	Zingster Strom	NA	56.02
2014-01-09	2014-01-09T09:40:00Z	12.687111	54.429583	103.424812	379.9360253	12.157496889999999	12.573868300000001	4.709335	5.7	70.31131519083331	Zingster Strom	NA	56.02
2014-01-09	2014-01-09T09:50:00Z	12.687111	54.429583	103.277191	379.9208988	12.15701286	12.55542139	4.715332	5.7	70.5619681523296	Zingster Strom	NA	56.02
2014-01-09	2014-01-09T10:00:00Z	12.687111	54.429583	103.173195	379.9037149	12.15646299	12.54221127	4.722145	5.7	70.8126211138259	Zingster Strom	NA	56.02
2014-01-09	2014-01-09T10:10:00Z	12.687111	54.429583	103.103592	379.884799	12.15585771	12.53312593	4.729645	5.7	71.0632740753223	Zingster Strom	NA	56.02
2014-01-09	2014-01-09T10:20:00Z	12.687111	54.429583	102.98288	379.8759669	12.15557509	12.51816131	4.733147	5.7	71.3139270368186	Zingster Strom	NA	56.02
2014-01-09	2014-01-09T10:30:00Z	12.687111	54.429583	102.931465	379.8609412	12.15509428	12.51141662	4.739105	5.7	71.564579998315	Zingster Strom	NA	56.02
2014-01-09	2014-01-09T10:40:00Z	12.687111	54.429583	102.878586	379.8455302	12.15460115	12.5044818	4.745216	5.7	71.81523295981131	Zingster Strom	NA	56.02
2014-01-09	2014-01-09T10:50:00Z	12.687111	54.429583	102.766396	379.8285034	12.15405632	12.49028564	4.751968	5.7	72.06588592130771	Zingster Strom	NA	56.02
2014-01-09	2014-01-09T11:00:00Z	12.687111	54.429583	102.63755	379.8094375	12.15344623	12.47399945	4.759529	5.7	72.316538882804	Zingster Strom	NA	56.02
2014-01-09	2014-01-09T11:10:00Z	12.687111	54.429583	102.48774	379.7888345	12.15278696	12.4551167	4.7677	5.7	72.5671918443003	Zingster Strom	NA	56.02
2014-01-09	2014-01-09T11:20:00Z	12.687111	54.429583	102.441956	379.7594611	12.15184705	12.4485898	4.77935	5.7	72.8178448057966	Zingster Strom	NA	56.02
2014-01-09	2014-01-09T11:30:00Z	12.687111	54.429583	102.380371	379.7328204	12.15099457	12.44023332	4.789917	5.7	73.06849776729291	Zingster Strom	NA	56.02
2014-01-09	2014-01-09T11:40:00Z	12.687111	54.429583	102.290833	379.7165297	12.15047329	12.42882034	4.796379	5.7	73.31915072878931	Zingster Strom	NA	56.02
2014-01-09	2014-01-09T11:50:00Z	12.687111	54.429583	102.304924	379.6990475	12.14991388	12.42996016	4.803314	5.7	73.5698036902856	Zingster Strom	NA	56.02
2014-01-09	2014-01-09T12:00:00Z	12.687111	54.429583	102.385536	379.677122	12.14921229	12.43903613	4.812012	5.7	73.820456651782	Zingster Strom	NA	56.02
2014-01-09	2014-01-09T12:10:00Z	12.687111	54.429583	102.378372	379.6511801	12.14838218	12.4373159	4.822304	5.7	74.0711096132783	Zingster Strom	NA	56.02
2014-01-09	2014-01-09T12:20:00Z	12.687111	54.429583	102.264282	379.6417964	12.14808192	12.42314875	4.826027	5.7	74.3217625747747	Zingster Strom	NA	56.02
2014-01-09	2014-01-09T12:30:00Z	12.687111	54.429583	102.290085	379.6204338	12.14739834	12.42558408	4.834503	5.7	74.57241553627101	Zingster Strom	NA	56.02
2014-01-09	2014-01-09T12:40:00Z	12.687111	54.429583	102.316406	379.5988607	12.14670802	12.4280751	4.843063	5.7	74.82306849776731	Zingster Strom	NA	56.02
2014-01-09	2014-01-09T12:50:00Z	12.687111	54.429583	102.325539	379.5773064	12.14601831	12.42847871	4.851616	5.7	75.0737214592636	Zingster Strom	NA	56.02
2014-01-09	2014-01-09T13:00:00Z	12.687111	54.429583	102.420555	379.5581196	12.14540436	12.43939055	4.85923	5.7	75.32437442076	Zingster Strom	NA	56.02
2014-01-09	2014-01-09T13:10:00Z	12.687111	54.429583	102.634529	379.534955	12.14466312	12.46461779	4.868423	5.7	75.5750273822563	Zingster Strom	NA	56.02
2014-01-09	2014-01-09T13:20:00Z	12.687111	54.429583	102.966438	379.5008722	12.14357251	12.50380406	4.88195	5.7	75.8256803437527	Zingster Strom	NA	56.02
2014-01-09	2014-01-09T13:30:00Z	12.687111	54.429583	103.679893	379.4686163	12.14254036	12.58937285	4.894753	5.7	76.07633330524901	Zingster Strom	NA	56.02
2014-01-09	2014-01-09T13:40:00Z	12.687111	54.429583	103.421227	379.4706167	12.14260437	12.55803043	4.893959	5.7	76.32698626674531	Zingster Strom	NA	56.02
2014-01-09	2014-01-09T13:50:00Z	12.687111	54.429583	103.063347	379.4760357	12.14277777	12.51475319	4.891808	5.7	76.57763922824171	Zingster Strom	NA	56.02
2014-01-09	2014-01-09T14:00:00Z	12.687111	54.429583	103.065643	379.4660618	12.14245862	12.51470305	4.895767	5.7	76.828292189738	Zingster Strom	NA	56.02
2014-01-09	2014-01-09T14:10:00Z	12.687111	54.429583	103.516411	379.4168611	12.14088426	12.56780764	4.915298	5.7	77.0789451512344	Zingster Strom	NA	56.02
2014-01-09	2014-01-09T14:20:00Z	12.687111	54.429583	103.505791	379.375389	12.1395572	12.5651447	4.931763	5.7	77.32959811273061	Zingster Strom	NA	56.02
2014-01-09	2014-01-09T14:30:00Z	12.687111	54.429583	103.799881	379.2952483	12.13699279	12.59818408	4.963585	5.7	77.58025107422701	Zingster Strom	NA	56.02
2014-01-09	2014-01-09T14:40:00Z	12.687111	54.429583	103.304779	379.2410367	12.13525809	12.53630155	4.985115	5.7	77.83090403572331	Zingster Strom	NA	56.02
2014-01-09	2014-01-09T14:50:00Z	12.687111	54.429583	103.738892	379.2073076	12.13417879	12.58786263	4.998512	5.7	78.0815569972197	Zingster Strom	NA	56.02
2014-01-09	2014-01-09T15:00:00Z	12.687111	54.429583	103.492867	379.1777098	12.1332317	12.55702935	5.010269	5.7	78.33220995871599	Zingster Strom	NA	56.02
2014-01-09	2014-01-09T15:10:00Z	12.687111	54.429583	103.12159	379.1804739	12.13332015	12.51207266	5.009171	5.7	78.58286292021239	Zingster Strom	NA	56.02
2014-01-09	2014-01-09T15:20:00Z	12.687111	54.429583	103.1978	379.1688942	12.13294961	12.52093707	5.013771	5.7	78.83351588170869	Zingster Strom	NA	56.02
2014-01-09	2014-01-09T15:30:00Z	12.687111	54.429583	103.247475	379.1704297	12.13299875	12.52701485	5.013161	5.7	79.084168843205	Zingster Strom	NA	56.02
2014-01-09	2014-01-09T15:40:00Z	12.687111	54.429583	103.593719	379.1528568	12.13243643	12.56844211	5.020142	5.7	79.3348218047014	Zingster Strom	NA	56.02
2014-01-09	2014-01-09T15:50:00Z	12.687111	54.429583	103.810165	379.124552	12.13153072	12.59376205	5.031387	5.7	79.5854747661977	Zingster Strom	NA	56.02
2014-01-09	2014-01-09T16:00:00Z	12.687111	54.429583	103.76152	379.0741473	12.12991783	12.58618711	5.051414	5.7	79.83612772769399	Zingster Strom	NA	56.02
2014-01-09	2014-01-09T16:10:00Z	12.687111	54.429583	103.928284	379.0488204	12.1291074	12.60557318	5.061478	5.7	80.08678068919029	Zingster Strom	NA	56.02
2014-01-09	2014-01-09T16:20:00Z	12.687111	54.429583	103.988228	379.0111528	12.12790208	12.61159046	5.076447	5.7	80.3374336506867	Zingster Strom	NA	56.02
2014-01-09	2014-01-09T16:30:00Z	12.687111	54.429583	103.929642	378.9770038	12.12680935	12.60334954	5.090019	5.7	80.588086612183	Zingster Strom	NA	56.02
2014-01-09	2014-01-09T16:40:00Z	12.687111	54.429583	103.991058	378.9400729	12.1256276	12.60956843	5.104698	5.7	80.8387395736794	Zingster Strom	NA	56.02
2014-01-09	2014-01-09T16:50:00Z	12.687111	54.429583	104.028915	378.8836657	12.12382264	12.61228115	5.127121	5.7	81.0893925351757	Zingster Strom	NA	56.02
2014-01-09	2014-01-09T17:00:00Z	12.687111	54.429583	104.062614	378.8592747	12.12304216	12.61555457	5.136818	5.7	81.3400454966721	Zingster Strom	NA	56.02
2014-01-09	2014-01-09T17:10:00Z	12.687111	54.429583	103.988289	378.7839632	12.12063228	12.60403813	5.166763	5.7	81.59069845816839	Zingster Strom	NA	56.02
2014-01-09	2014-01-09T17:20:00Z	12.687111	54.429583	103.910973	378.7484693	12.11949652	12.59348676	5.180878	5.7	81.8413514196647	Zingster Strom	NA	56.02
2014-01-09	2014-01-09T17:30:00Z	12.687111	54.429583	103.788498	378.720768	12.11861011	12.57772341	5.191895	5.7	82.092004381161	Zingster Strom	NA	56.02
2014-01-09	2014-01-09T17:40:00Z	12.687111	54.429583	103.745461	378.6965432	12.11783495	12.57170373	5.20153	5.7	82.3426573426574	Zingster Strom	NA	56.02
2014-01-09	2014-01-09T17:50:00Z	12.687111	54.429583	103.702698	378.6742533	12.1171217	12.56578212	5.210396	5.7	82.5933103041537	Zingster Strom	NA	56.02
2014-01-09	2014-01-09T18:00:00Z	12.687111	54.429583	103.620995	378.680737	12.11732917	12.55609705	5.207817	5.7	82.84396326564999	Zingster Strom	NA	56.02
2014-01-09	2014-01-09T18:10:00Z	12.687111	54.429583	103.412163	378.6494735	12.11632877	12.52975766	5.220253	5.7	83.09461622714639	Zingster Strom	NA	56.02
2014-01-09	2014-01-09T18:20:00Z	12.687111	54.429583	103.686821	378.6851668	12.11747092	12.56422038	5.206055	5.7	83.3452691886427	Zingster Strom	NA	56.02
2014-01-09	2014-01-09T18:30:00Z	12.687111	54.429583	103.700134	378.7085888	12.11822039	12.56661078	5.196739	5.7	83.5959221501391	Zingster Strom	NA	56.02
2014-01-09	2014-01-09T18:40:00Z	12.687111	54.429583	103.841888	378.6727374	12.11707319	12.58259757	5.210999	5.7	83.8465751116354	Zingster Strom	NA	56.02
2014-01-09	2014-01-09T18:50:00Z	12.687111	54.429583	103.998909	378.6988638	12.1179092	12.60249337	5.200607	5.7	84.0972280731317	Zingster Strom	NA	56.02
2014-01-09	2014-01-09T19:00:00Z	12.687111	54.429583	103.944481	378.704214	12.1180804	12.59607578	5.198479	5.7	84.34788103462799	Zingster Strom	NA	56.02
2014-01-09	2014-01-09T19:10:00Z	12.687111	54.429583	103.977188	378.7146507	12.11841436	12.60038649	5.194328	5.7	84.59853399612439	Zingster Strom	NA	56.02
2014-01-09	2014-01-09T19:20:00Z	12.687111	54.429583	104.068626	378.7203858	12.11859788	12.6116583	5.192047	5.7	84.8491869576207	Zingster Strom	NA	56.02
2014-01-09	2014-01-09T19:30:00Z	12.687111	54.429583	104.147514	378.7480871	12.11948429	12.6221416	5.18103	5.7	85.099839919117	Zingster Strom	NA	56.02
2014-01-09	2014-01-09T19:40:00Z	12.687111	54.429583	104.201294	378.7636446	12.11998211	12.62917819	5.174843	5.7	85.3504928806134	Zingster Strom	NA	56.02
2014-01-09	2014-01-09T19:50:00Z	12.687111	54.429583	104.102745	378.7760192	12.12037808	12.61764629	5.169922	5.7	85.6011458421097	Zingster Strom	NA	56.02
2014-01-09	2014-01-09T20:00:00Z	12.687111	54.429583	103.952316	378.8102105	12.12147216	12.60055105	5.156326	5.7	85.8517988036061	Zingster Strom	NA	56.02
2014-01-09	2014-01-09T20:10:00Z	12.687111	54.429583	103.656723	378.8727088	12.12347203	12.56679382	5.131477	5.7	86.1024517651024	Zingster Strom	NA	56.02
2014-01-09	2014-01-09T20:20:00Z	12.687111	54.429583	103.511024	378.8743765	12.1235254	12.54918528	5.130814	5.7	86.3531047265987	Zingster Strom	NA	56.02
2014-01-09	2014-01-09T20:30:00Z	12.687111	54.429583	103.311432	378.7970275	12.12105032	12.52243066	5.161568	5.7	86.603757688095	Zingster Strom	NA	56.02
2014-01-09	2014-01-09T20:40:00Z	12.687111	54.429583	103.109848	378.7511749	12.1195831	12.49648371	5.179802	5.7	86.8544106495914	Zingster Strom	NA	56.02
2014-01-09	2014-01-09T20:50:00Z	12.687111	54.429583	103.90242	378.5456331	12.113006	12.58570637	5.261566	5.7	87.1050636110877	Zingster Strom	NA	56.02
2014-01-09	2014-01-09T21:00:00Z	12.687111	54.429583	104.262924	378.4778592	12.11083732	12.62711311	5.288536	5.7	87.3557165725841	Zingster Strom	NA	56.02
2014-01-09	2014-01-09T21:10:00Z	12.687111	54.429583	104.575577	378.488556	12.1111796	12.66533595	5.284279	5.7	87.6063695340804	Zingster Strom	NA	56.02
2014-01-09	2014-01-09T21:20:00Z	12.687111	54.429583	105.15065	378.5123301	12.11194035	12.73578401	5.274818	5.7	87.8570224955768	Zingster Strom	NA	56.02
2014-01-09	2014-01-09T21:30:00Z	12.687111	54.429583	104.602829	378.4982177	12.11148877	12.66895989	5.280434	5.7	88.1076754570731	Zingster Strom	NA	56.02
2014-01-09	2014-01-09T21:40:00Z	12.687111	54.429583	104.437637	378.5365255	12.11271457	12.65023288	5.26519	5.7	88.3583284185694	Zingster Strom	NA	56.02
2014-01-09	2014-01-09T21:50:00Z	12.687111	54.429583	104.626762	378.6009719	12.11477678	12.67529867	5.239548	5.7	88.6089813800657	Zingster Strom	NA	56.02
2014-01-09	2014-01-09T22:00:00Z	12.687111	54.429583	104.519691	378.6520427	12.11641098	12.66403532	5.219231	5.7	88.8596343415621	Zingster Strom	NA	56.02
2014-01-09	2014-01-09T22:10:00Z	12.687111	54.429583	104.406479	378.669248	12.11696153	12.6508929	5.212387	5.7	89.1102873030584	Zingster Strom	NA	56.02
2014-01-09	2014-01-09T22:20:00Z	12.687111	54.429583	104.418961	378.7100646	12.11826762	12.65376914	5.196152	5.7	89.3609402645547	Zingster Strom	NA	56.02
2014-01-09	2014-01-09T22:30:00Z	12.687111	54.429583	104.464844	378.7669262	12.12008712	12.6612301	5.173538	5.7	89.6115932260511	Zingster Strom	NA	56.02
2014-01-09	2014-01-09T22:40:00Z	12.687111	54.429583	104.246819	378.7815843	12.12055616	12.63529424	5.167709	5.7	89.8622461875474	Zingster Strom	NA	56.02
2014-01-09	2014-01-09T22:50:00Z	12.687111	54.429583	104.154411	378.7986219	12.12110134	12.62466171	5.160934	5.7	90.1128991490438	Zingster Strom	NA	56.02
2014-01-09	2014-01-09T23:00:00Z	12.687111	54.429583	104.242432	378.8456498	12.12260618	12.6368995	5.142235	5.7	90.3635521105401	Zingster Strom	NA	56.02
2014-01-09	2014-01-09T23:10:00Z	12.687111	54.429583	104.276154	378.8639581	12.12319202	12.64159838	5.134956	5.7	90.6142050720364	Zingster Strom	NA	56.02
2014-01-09	2014-01-09T23:20:00Z	12.687111	54.429583	104.263245	378.8857963	12.12389082	12.64076199	5.126274	5.7	90.8648580335327	Zingster Strom	NA	56.02
2014-01-09	2014-01-09T23:30:00Z	12.687111	54.429583	104.223312	378.9027028	12.12443181	12.63648439	5.119553	5.7	91.1155109950291	Zingster Strom	NA	56.02
2014-01-09	2014-01-09T23:40:00Z	12.687111	54.429583	104.188431	378.9265986	12.12519644	12.63305193	5.110054	5.7	91.3661639565254	Zingster Strom	NA	56.02
2014-01-09	2014-01-09T23:50:00Z	12.687111	54.429583	104.162453	378.9364627	12.12551208	12.63023083	5.106133	5.7	91.6168169180218	Zingster Strom	NA	56.02
2014-01-10	2014-01-10T00:00:00Z	12.687111	54.429583	104.248642	383.8032544	12.28124358	12.80302965	5.090851	5.2	91.8674698795181	Zingster Strom	NA	91.87
2014-01-10	2014-01-10T00:10:00Z	12.687111	54.429583	104.203644	383.8365111	12.28230775	12.79861224	5.077858	5.2	91.8674698795181	Zingster Strom	NA	91.87
2014-01-10	2014-01-10T00:20:00Z	12.687111	54.429583	104.06543	383.8388737	12.28238335	12.78171505	5.076935	5.2	91.8148116943298	Zingster Strom	NA	91.87
2014-01-10	2014-01-10T00:30:00Z	12.687111	54.429583	104.057884	383.8447125	12.28257018	12.78098264	5.074654	5.2	91.76215350914151	Zingster Strom	NA	91.87
2014-01-10	2014-01-10T00:40:00Z	12.687111	54.429583	104.059639	383.8519387	12.28280142	12.78143881	5.071831	5.2	91.7094953239532	Zingster Strom	NA	91.87
2014-01-10	2014-01-10T00:50:00Z	12.687111	54.429583	104.066574	383.8600431	12.28306075	12.7825605	5.068665	5.2	91.6568371387649	Zingster Strom	NA	91.87
2014-01-10	2014-01-10T01:00:00Z	12.687111	54.429583	104.039955	383.8793602	12.28367887	12.77993397	5.061119	5.2	91.604178953576607	Zingster Strom	NA	91.87
2014-01-10	2014-01-10T01:10:00Z	12.687111	54.429583	103.995468	383.9037934	12.28446071	12.7752824	5.051575	5.2	91.5515207683883	Zingster Strom	NA	91.87
2014-01-10	2014-01-10T01:20:00Z	12.687111	54.429583	103.942955	383.9346367	12.28544765	12.76985733	5.039528	5.2	91.49886258320001	Zingster Strom	NA	91.87
2014-01-10	2014-01-10T01:30:00Z	12.687111	54.429583	104.000427	383.9749182	12.28673661	12.77825854	5.023796	5.2	91.4462043980117	Zingster Strom	NA	91.87
2014-01-10	2014-01-10T01:40:00Z	12.687111	54.429583	103.924927	384.0049452	12.28769744	12.76998059	5.01207	5.2	91.39354621282331	Zingster Strom	NA	91.87
2014-01-10	2014-01-10T01:50:00Z	12.687111	54.429583	103.691742	384.0089324	12.28782503	12.74145982	5.010513	5.2	91.340888027635	Zingster Strom	NA	91.87
2014-01-10	2014-01-10T02:00:00Z	12.687111	54.429583	103.617691	384.0326517	12.28858401	12.73314701	5.001251	5.2	91.2882298424467	Zingster Strom	NA	91.87
2014-01-10	2014-01-10T02:10:00Z	12.687111	54.429583	103.82	384.0600656	12.28946123	12.75891865	4.990547	5.2	91.2355716572584	Zingster Strom	NA	91.87
2014-01-10	2014-01-10T02:20:00Z	12.687111	54.429583	103.815903	384.0704027	12.289792	12.75875854	4.986511	5.2	91.1829134720701	Zingster Strom	NA	91.87
2014-01-10	2014-01-10T02:30:00Z	12.687111	54.429583	103.864052	384.094907	12.29057611	12.76549036	4.976944	5.2	91.1302552868818	Zingster Strom	NA	91.87
2014-01-10	2014-01-10T02:40:00Z	12.687111	54.429583	103.879318	384.1092896	12.29103634	12.76784472	4.971329	5.2	91.0775971016935	Zingster Strom	NA	91.87
2014-01-10	2014-01-10T02:50:00Z	12.687111	54.429583	103.809891	384.1131012	12.2911583	12.75943804	4.969841	5.2	91.0249389165052	Zingster Strom	NA	91.87
2014-01-10	2014-01-10T03:00:00Z	12.687111	54.429583	103.711197	384.121954	12.29144158	12.74760119	4.966385	5.2	90.9722807313169	Zingster Strom	NA	91.87
2014-01-10	2014-01-10T03:10:00Z	12.687111	54.429583	103.849007	384.1454471	12.29219333	12.76532071	4.957214	5.2	90.91962254612861	Zingster Strom	NA	91.87
2014-01-10	2014-01-10T03:20:00Z	12.687111	54.429583	103.844742	384.153322	12.29244532	12.76505813	4.95414	5.2	90.8669643609403	Zingster Strom	NA	91.87
2014-01-10	2014-01-10T03:30:00Z	12.687111	54.429583	103.795258	384.1531273	12.29243909	12.75896887	4.954216	5.2	90.814306175752	Zingster Strom	NA	91.87
2014-01-10	2014-01-10T03:40:00Z	12.687111	54.429583	103.814682	384.161297	12.29270051	12.76162794	4.951027	5.2	90.7616479905637	Zingster Strom	NA	91.87
2014-01-10	2014-01-10T03:50:00Z	12.687111	54.429583	103.623222	384.1606924	12.29268116	12.73807229	4.951263	5.2	90.7089898053754	Zingster Strom	NA	91.87
2014-01-10	2014-01-10T04:00:00Z	12.687111	54.429583	103.770134	384.1734737	12.29309015	12.75655612	4.946274	5.2	90.6563316201871	Zingster Strom	NA	91.87
2014-01-10	2014-01-10T04:10:00Z	12.687111	54.429583	103.665642	384.1770912	12.29320591	12.74383082	4.944862	5.2	90.6036734349988	Zingster Strom	NA	91.87
2014-01-10	2014-01-10T04:20:00Z	12.687111	54.429583	103.68885	384.1886432	12.29357556	12.74706712	4.940353	5.2	90.5510152498105	Zingster Strom	NA	91.87
2014-01-10	2014-01-10T04:30:00Z	12.687111	54.429583	103.698837	384.1995295	12.29392391	12.74865611	4.936104	5.2	90.4983570646222	Zingster Strom	NA	91.87
2014-01-10	2014-01-10T04:40:00Z	12.687111	54.429583	103.623199	384.2027168	12.29402589	12.73946292	4.93486	5.2	90.4456988794339	Zingster Strom	NA	91.87
2014-01-10	2014-01-10T04:50:00Z	12.687111	54.429583	103.692535	384.211669	12.29431235	12.74828414	4.931366	5.2	90.3930406942455	Zingster Strom	NA	91.87
2014-01-10	2014-01-10T05:00:00Z	12.687111	54.429583	103.633461	384.2211698	12.29461637	12.74133646	4.927658	5.2	90.34038250905719	Zingster Strom	NA	91.87
2014-01-10	2014-01-10T05:10:00Z	12.687111	54.429583	103.619637	384.2293998	12.29487972	12.73990973	4.924446	5.2	90.2877243238689	Zingster Strom	NA	91.87
2014-01-10	2014-01-10T05:20:00Z	12.687111	54.429583	103.52533	384.2311396	12.29493539	12.72837244	4.923767	5.2	90.2350661386806	Zingster Strom	NA	91.87
2014-01-10	2014-01-10T05:30:00Z	12.687111	54.429583	103.495934	384.2310602	12.29493285	12.72475559	4.923798	5.2	90.1824079534923	Zingster Strom	NA	91.87
2014-01-10	2014-01-10T05:40:00Z	12.687111	54.429583	103.535332	384.2330563	12.29499672	12.72966567	4.923019	5.2	90.129749768304	Zingster Strom	NA	91.87
2014-01-10	2014-01-10T05:50:00Z	12.687111	54.429583	103.534958	384.2342477	12.29503485	12.72965916	4.922554	5.2	90.0770915831157	Zingster Strom	NA	91.87
2014-01-10	2014-01-10T06:00:00Z	12.687111	54.429583	103.50177	384.2375506	12.29514053	12.72568808	4.921265	5.2	90.0244333979274	Zingster Strom	NA	91.87
2014-01-10	2014-01-10T06:10:00Z	12.687111	54.429583	103.439056	384.2391931	12.29519309	12.71803167	4.920624	5.2	89.97177521273909	Zingster Strom	NA	91.87
2014-01-10	2014-01-10T06:20:00Z	12.687111	54.429583	103.53241	384.2461526	12.29541579	12.72974028	4.917908	5.2	89.9191170275508	Zingster Strom	NA	91.87
2014-01-10	2014-01-10T06:30:00Z	12.687111	54.429583	103.564117	384.2530533	12.2956366	12.73386748	4.915215	5.2	89.86645884236249	Zingster Strom	NA	91.87
2014-01-10	2014-01-10T06:40:00Z	12.687111	54.429583	103.537903	384.2522717	12.29561159	12.730618399999999	4.91552	5.2	89.8138006571742	Zingster Strom	NA	91.87
2014-01-10	2014-01-10T06:50:00Z	12.687111	54.429583	103.508774	384.2580194	12.29579551	12.72722719	4.913277	5.2	89.76114247198589	Zingster Strom	NA	91.87
2014-01-10	2014-01-10T07:00:00Z	12.687111	54.429583	103.586044	384.2676776	12.29610456	12.73704828	4.909508	5.2	89.7084842867976	Zingster Strom	NA	91.87
2014-01-10	2014-01-10T07:10:00Z	12.687111	54.429583	103.540977	384.2665834	12.29606955	12.73147054	4.909935	5.2	89.65582610160929	Zingster Strom	NA	91.87
2014-01-10	2014-01-10T07:20:00Z	12.687111	54.429583	103.532913	384.2671497	12.29608767	12.73049775	4.909714	5.2	89.603167916421	Zingster Strom	NA	91.87
2014-01-10	2014-01-10T07:30:00Z	12.687111	54.429583	103.481445	384.269046	12.29614835	12.72423199	4.908974	5.2	89.5505097312327	Zingster Strom	NA	91.87
2014-01-10	2014-01-10T07:40:00Z	12.687111	54.429583	103.481468	384.270768	12.29620345	12.72429184	4.908302	5.2	89.4978515460443	Zingster Strom	NA	91.87
2014-01-10	2014-01-10T07:50:00Z	12.687111	54.429583	103.496429	384.2753039	12.29634859	12.72628169	4.906532	5.2	89.44519336085601	Zingster Strom	NA	91.87
2014-01-10	2014-01-10T08:00:00Z	12.687111	54.429583	103.511009	384.2794476	12.29648119	12.72821175	4.904915	5.2	89.3925351756677	Zingster Strom	NA	91.87
2014-01-10	2014-01-10T08:10:00Z	12.687111	54.429583	103.504539	384.284063	12.29662887	12.72756903	4.903114	5.2	89.33987699047941	Zingster Strom	NA	91.87
2014-01-10	2014-01-10T08:20:00Z	12.687111	54.429583	103.549278	384.2902596	12.29682716	12.73327574	4.900696	5.2	89.2872188052911	Zingster Strom	NA	91.87
2014-01-10	2014-01-10T08:30:00Z	12.687111	54.429583	103.505936	384.2924892	12.2968985	12.72801989	4.899826	5.2	89.23456062010281	Zingster Strom	NA	91.87
2014-01-10	2014-01-10T08:40:00Z	12.687111	54.429583	103.516235	384.2982374	12.29708244	12.72947676	4.897583	5.2	89.1819024349145	Zingster Strom	NA	91.87
2014-01-10	2014-01-10T08:50:00Z	12.687111	54.429583	103.524902	384.3008386	12.29716568	12.73062871	4.896568	5.2	89.1292442497262	Zingster Strom	NA	91.87
2014-01-10	2014-01-10T09:00:00Z	12.687111	54.429583	103.517601	384.3060386	12.29733207	12.72990314	4.894539	5.2	89.0765860645379	Zingster Strom	NA	91.87
2014-01-10	2014-01-10T09:10:00Z	12.687111	54.429583	103.465858	384.3005055	12.297155010000001	12.72335695	4.896698	5.2	89.0239278793496	Zingster Strom	NA	91.87
2014-01-10	2014-01-10T09:20:00Z	12.687111	54.429583	103.431549	384.2916101	12.29687037	12.71884351	4.900169	5.2	88.97126969416131	Zingster Strom	NA	91.87
2014-01-10	2014-01-10T09:30:00Z	12.687111	54.429583	103.466949	384.2912975	12.29686037	12.72318625	4.900291	5.2	88.918611508973	Zingster Strom	NA	91.87
2014-01-10	2014-01-10T09:40:00Z	12.687111	54.429583	103.568008	384.2916281	12.29687095	12.73562429	4.900162	5.2	88.86595332378471	Zingster Strom	NA	91.87
2014-01-10	2014-01-10T09:50:00Z	12.687111	54.429583	103.545677	384.2826151	12.29658254	12.73257964	4.903679	5.2	88.8132951385964	Zingster Strom	NA	91.87
2014-01-10	2014-01-10T10:00:00Z	12.687111	54.429583	103.651718	384.2832609	12.29660321	12.74564048	4.903427	5.2	88.76063695340811	Zingster Strom	NA	91.87
2014-01-10	2014-01-10T10:10:00Z	12.687111	54.429583	103.636864	384.2814824	12.2965463	12.74375496	4.904121	5.2	88.7079787682198	Zingster Strom	NA	91.87
2014-01-10	2014-01-10T10:20:00Z	12.687111	54.429583	103.719521	384.2783918	12.2964474	12.75381635	4.905327	5.2	88.6553205830315	Zingster Strom	NA	91.87
2014-01-10	2014-01-10T10:30:00Z	12.687111	54.429583	103.745651	384.2670139	12.29608332	12.75665169	4.909767	5.2	88.6026623978431	Zingster Strom	NA	91.87
2014-01-10	2014-01-10T10:40:00Z	12.687111	54.429583	103.790649	384.2559873	12.29573049	12.76181847	4.91407	5.2	88.5500042126548	Zingster Strom	NA	91.87
2014-01-10	2014-01-10T10:50:00Z	12.687111	54.429583	103.852272	384.2477951	12.29546835	12.76912323	4.917267	5.2	88.4973460274665	Zingster Strom	NA	91.87
2014-01-10	2014-01-10T11:00:00Z	12.687111	54.429583	103.883133	384.2486177	12.29549467	12.77294508	4.916946	5.2	88.4446878422782	Zingster Strom	NA	91.87
2014-01-10	2014-01-10T11:10:00Z	12.687111	54.429583	103.969147	384.241325	12.29526131	12.78327831	4.919792	5.2	88.39202965708989	Zingster Strom	NA	91.87
2014-01-10	2014-01-10T11:20:00Z	12.687111	54.429583	104.10247	384.2256665	12.29476026	12.79914911	4.925903	5.2	88.3393714719016	Zingster Strom	NA	91.87
2014-01-10	2014-01-10T11:30:00Z	12.687111	54.429583	104.167603	384.2152279	12.29442624	12.80680911	4.929977	5.2	88.2867132867133	Zingster Strom	NA	91.87
2014-01-10	2014-01-10T11:40:00Z	12.687111	54.429583	104.262039	384.2115716	12.29430924	12.81829749	4.931404	5.2	88.234055101525	Zingster Strom	NA	91.87
2014-01-10	2014-01-10T11:50:00Z	12.687111	54.429583	104.458557	384.1989249	12.29390456	12.8420353	4.93634	5.2	88.1813969163367	Zingster Strom	NA	91.87
2014-01-10	2014-01-10T12:00:00Z	12.687111	54.429583	104.512154	384.188838	12.29358179	12.84828713	4.940277	5.2	88.1287387311484	Zingster Strom	NA	91.87
2014-01-10	2014-01-10T12:10:00Z	12.687111	54.429583	104.492798	384.1832271	12.29340225	12.84571998	4.942467	5.2	88.0760805459601	Zingster Strom	NA	91.87
2014-01-10	2014-01-10T12:20:00Z	12.687111	54.429583	104.646835	384.1584636	12.29260984	12.86382714	4.952133	5.2	88.0234223607718	Zingster Strom	NA	91.87
2014-01-10	2014-01-10T12:30:00Z	12.687111	54.429583	104.788437	384.1415968	12.29207013	12.88066816	4.958717	5.2	87.9707641755835	Zingster Strom	NA	91.87
2014-01-10	2014-01-10T12:40:00Z	12.687111	54.429583	104.923615	384.1224227	12.29145658	12.89664058	4.966202	5.2	87.9181059903952	Zingster Strom	NA	91.87
2014-01-10	2014-01-10T12:50:00Z	12.687111	54.429583	105.237732	384.0923277	12.29049357	12.93423669	4.977951	5.2	87.8654478052069	Zingster Strom	NA	91.87
2014-01-10	2014-01-10T13:00:00Z	12.687111	54.429583	105.476341	384.0497288	12.28913046	12.96212515	4.994583	5.2	87.81278962001859	Zingster Strom	NA	91.87
2014-01-10	2014-01-10T13:10:00Z	12.687111	54.429583	105.529655	384.017939	12.28811323	12.96760349	5.006996	5.2	87.7601314348303	Zingster Strom	NA	91.87
2014-01-10	2014-01-10T13:20:00Z	12.687111	54.429583	105.262695	384.0179774	12.28811446	12.93480044	5.006981	5.2	87.70747324964199	Zingster Strom	NA	91.87
2014-01-10	2014-01-10T13:30:00Z	12.687111	54.429583	105.298553	383.9930094	12.287315510000001	12.93836543	5.016731	5.2	87.6548150644537	Zingster Strom	NA	91.87
2014-01-10	2014-01-10T13:40:00Z	12.687111	54.429583	105.302551	383.9931656	12.28732051	12.93886194	5.01667	5.2	87.6021568792654	Zingster Strom	NA	91.87
2014-01-10	2014-01-10T13:50:00Z	12.687111	54.429583	105.239166	383.9870506	12.28712484	12.9308677	5.019058	5.2	87.54949869407699	Zingster Strom	NA	91.87
2014-01-10	2014-01-10T14:00:00Z	12.687111	54.429583	105.580727	383.9810714	12.28693351	12.97263372	5.021393	5.2	87.4968405088887	Zingster Strom	NA	91.87
2014-01-10	2014-01-10T14:10:00Z	12.687111	54.429583	105.588676	383.9863848	12.28710353	12.97378994	5.019318	5.2	87.44418232370039	Zingster Strom	NA	91.87
2014-01-10	2014-01-10T14:20:00Z	12.687111	54.429583	105.774841	383.9714614	12.286626	12.99615912	5.025146	5.2	87.3915241385121	Zingster Strom	NA	91.87
2014-01-10	2014-01-10T14:30:00Z	12.687111	54.429583	105.862236	383.9494051	12.28592022	13.00614986	5.03376	5.2	87.33886595332379	Zingster Strom	NA	91.87
2014-01-10	2014-01-10T14:40:00Z	12.687111	54.429583	105.842247	383.9452828	12.28578832	13.00355441	5.03537	5.2	87.2862077681355	Zingster Strom	NA	91.87
2014-01-10	2014-01-10T14:50:00Z	12.687111	54.429583	105.900146	383.9343832	12.28543954	13.01029841	5.039627	5.2	87.23354958294719	Zingster Strom	NA	91.87
2014-01-10	2014-01-10T15:00:00Z	12.687111	54.429583	105.793907	383.9400468	12.28562077	12.99743821	5.037415	5.2	87.1808913977589	Zingster Strom	NA	91.87
2014-01-10	2014-01-10T15:10:00Z	12.687111	54.429583	105.902145	383.9318818	12.2853595	13.01045923	5.040604	5.2	87.1282332125706	Zingster Strom	NA	91.87
2014-01-10	2014-01-10T15:20:00Z	12.687111	54.429583	105.894722	383.9331722	12.28540079	13.00959101	5.0401	5.2	87.0755750273823	Zingster Strom	NA	91.87
2014-01-10	2014-01-10T15:30:00Z	12.687111	54.429583	106.01313	383.9194798	12.28496265	13.02367342	5.045448	5.2	87.02291684219401	Zingster Strom	NA	91.87
2014-01-10	2014-01-10T15:40:00Z	12.687111	54.429583	106.138626	383.9059619	12.28453009	13.03863145	5.050728	5.2	86.9702586570057	Zingster Strom	NA	91.87
2014-01-10	2014-01-10T15:50:00Z	12.687111	54.429583	106.272278	383.8849845	12.28385884	13.05433662	5.058922	5.2	86.91760047181741	Zingster Strom	NA	91.87
2014-01-10	2014-01-10T16:00:00Z	12.687111	54.429583	106.287491	383.8715472	12.28342887	13.05574835	5.064171	5.2	86.8649422866291	Zingster Strom	NA	91.87
2014-01-10	2014-01-10T16:10:00Z	12.687111	54.429583	106.41227	383.8467244	12.28263457	13.07023026	5.073868	5.2	86.81228410144081	Zingster Strom	NA	91.87
2014-01-10	2014-01-10T16:20:00Z	12.687111	54.429583	106.343628	383.8428976	12.28251211	13.06166899	5.075363	5.2	86.7596259162525	Zingster Strom	NA	91.87
2014-01-10	2014-01-10T16:30:00Z	12.687111	54.429583	106.349983	383.8426442	12.282504	13.06244092	5.075462	5.2	86.7069677310641	Zingster Strom	NA	91.87
2014-01-10	2014-01-10T16:40:00Z	12.687111	54.429583	106.337692	383.8360632	12.28229342	13.06070735	5.078033	5.2	86.6543095458758	Zingster Strom	NA	91.87
2014-01-10	2014-01-10T16:50:00Z	12.687111	54.429583	106.324387	383.8297152	12.28209029	13.05885721	5.080513	5.2	86.6016513606875	Zingster Strom	NA	91.87
2014-01-10	2014-01-10T17:00:00Z	12.687111	54.429583	106.241348	383.8218443	12.28183843	13.04839071	5.083588	5.2	86.5489931754992	Zingster Strom	NA	91.87
2014-01-10	2014-01-10T17:10:00Z	12.687111	54.429583	106.333603	383.8107717	12.28148412	13.05934457	5.087914	5.2	86.4963349903109	Zingster Strom	NA	91.87
2014-01-10	2014-01-10T17:20:00Z	12.687111	54.429583	106.369278	383.8007564	12.28116364	13.0633851	5.091827	5.2	86.4436768051226	Zingster Strom	NA	91.87
2014-01-10	2014-01-10T17:30:00Z	12.687111	54.429583	106.365967	383.7913428	12.28086242	13.06265807	5.095505	5.2	86.3910186199343	Zingster Strom	NA	91.87
2014-01-10	2014-01-10T17:40:00Z	12.687111	54.429583	106.097603	383.7976902	12.28106553	13.02991615	5.093025	5.2	86.33836043474601	Zingster Strom	NA	91.87
2014-01-10	2014-01-10T17:50:00Z	12.687111	54.429583	105.905029	383.8097376	12.28145103	13.00667428	5.088318	5.2	86.2857022495577	Zingster Strom	NA	91.87
2014-01-10	2014-01-10T18:00:00Z	12.687111	54.429583	105.803635	383.809172	12.28143293	12.99420247	5.088539	5.2	86.2330440643694	Zingster Strom	NA	91.87
2014-01-10	2014-01-10T18:10:00Z	12.687111	54.429583	105.727325	383.8033722	12.28124735	12.9846343	5.090805	5.2	86.1803858791811	Zingster Strom	NA	91.87
2014-01-10	2014-01-10T18:20:00Z	12.687111	54.429583	105.66217	383.8004442	12.28115365	12.97653345	5.091949	5.2	86.1277276939928	Zingster Strom	NA	91.87
2014-01-10	2014-01-10T18:30:00Z	12.687111	54.429583	105.625031	383.7944884	12.28096307	12.97177105	5.094276	5.2	86.0750695088045	Zingster Strom	NA	91.87
2014-01-10	2014-01-10T18:40:00Z	12.687111	54.429583	105.543564	383.7887067	12.28077807	12.96157086	5.096535	5.2	86.0224113236162	Zingster Strom	NA	91.87
2014-01-10	2014-01-10T18:50:00Z	12.687111	54.429583	105.556885	383.7923794	12.28089559	12.96333084	5.0951	5.2	85.9697531384279	Zingster Strom	NA	91.87
2014-01-10	2014-01-10T19:00:00Z	12.687111	54.429583	105.406357	383.7890189	12.28078806	12.9447313	5.096413	5.2	85.9170949532396	Zingster Strom	NA	91.87
2014-01-10	2014-01-10T19:10:00Z	12.687111	54.429583	105.349854	383.7852899	12.28066874	12.93766658	5.09787	5.2	85.8644367680513	Zingster Strom	NA	91.87
2014-01-10	2014-01-10T19:20:00Z	12.687111	54.429583	105.403282	383.7877316	12.28074686	12.94431025	5.096916	5.2	85.811778582863	Zingster Strom	NA	91.87
2014-01-10	2014-01-10T19:30:00Z	12.687111	54.429583	105.323624	383.7936079	12.2809349	12.9347257	5.09462	5.2	85.7591203976747	Zingster Strom	NA	91.87
2014-01-10	2014-01-10T19:40:00Z	12.687111	54.429583	105.359016	383.7821266	12.28056751	12.93868509	5.099106	5.2	85.7064622124863	Zingster Strom	NA	91.87
2014-01-10	2014-01-10T19:50:00Z	12.687111	54.429583	105.550133	383.7630498	12.27995708	12.96151103	5.10656	5.2	85.653804027298	Zingster Strom	NA	91.87
2014-01-10	2014-01-10T20:00:00Z	12.687111	54.429583	105.580032	383.7616243	12.27991146	12.96513445	5.107117	5.2	85.6011458421097	Zingster Strom	NA	91.87
2014-01-10	2014-01-10T20:10:00Z	12.687111	54.429583	105.519661	383.7561195	12.27973532	12.95753508	5.109268	5.2	85.5484876569214	Zingster Strom	NA	91.87
2014-01-10	2014-01-10T20:20:00Z	12.687111	54.429583	105.382027	383.7639865	12.27998705	12.94089927	5.106194	5.2	85.4958294717331	Zingster Strom	NA	91.87
2014-01-10	2014-01-10T20:30:00Z	12.687111	54.429583	105.413269	383.7716232	12.28023142	12.94499338	5.10321	5.2	85.4431712865448	Zingster Strom	NA	91.87
2014-01-10	2014-01-10T20:40:00Z	12.687111	54.429583	105.353905	383.7728338	12.28027015	12.93774415	5.102737	5.2	85.39051310135649	Zingster Strom	NA	91.87
2014-01-10	2014-01-10T20:50:00Z	12.687111	54.429583	105.330971	383.7760533	12.28037318	12.93503631	5.101479	5.2	85.3378549161682	Zingster Strom	NA	91.87
2014-01-10	2014-01-10T21:00:00Z	12.687111	54.429583	105.136421	383.7881206	12.28075931	12.91155081	5.096764	5.2	85.28519673097989	Zingster Strom	NA	91.87
2014-01-10	2014-01-10T21:10:00Z	12.687111	54.429583	104.924599	383.8038201	12.28126168	12.88606457	5.09063	5.2	85.2325385457916	Zingster Strom	NA	91.87
2014-01-10	2014-01-10T21:20:00Z	12.687111	54.429583	104.774368	383.81876	12.28173974	12.86811519	5.084793	5.2	85.17988036060329	Zingster Strom	NA	91.87
2014-01-10	2014-01-10T21:30:00Z	12.687111	54.429583	104.627083	383.8287579	12.28205966	12.85036075	5.080887	5.2	85.127222175415	Zingster Strom	NA	91.87
2014-01-10	2014-01-10T21:40:00Z	12.687111	54.429583	104.693901	383.8223332	12.28185408	12.85835215	5.083397	5.2	85.0745639902267	Zingster Strom	NA	91.87
2014-01-10	2014-01-10T21:50:00Z	12.687111	54.429583	104.720375	383.8185655	12.28173351	12.86147739	5.084869	5.2	85.0219058050384	Zingster Strom	NA	91.87
2014-01-10	2014-01-10T22:00:00Z	12.687111	54.429583	104.685799	383.820928	12.28180911	12.85731	5.083946	5.2	84.9692476198501	Zingster Strom	NA	91.87
2014-01-10	2014-01-10T22:10:00Z	12.687111	54.429583	104.795174	383.8210841	12.28181411	12.87074846	5.083885	5.2	84.91658943466179	Zingster Strom	NA	91.87
2014-01-10	2014-01-10T22:20:00Z	12.687111	54.429583	104.726852	383.8266692	12.28199282	12.86254445	5.081703	5.2	84.8639312494735	Zingster Strom	NA	91.87
2014-01-10	2014-01-10T22:30:00Z	12.687111	54.429583	104.709114	383.8371562	12.28232839	12.86071724	5.077606	5.2	84.8112730642851	Zingster Strom	NA	91.87
2014-01-10	2014-01-10T22:40:00Z	12.687111	54.429583	104.676178	383.8493815	12.28271959	12.85708142	5.07283	5.2	84.75861487909681	Zingster Strom	NA	91.87
2014-01-10	2014-01-10T22:50:00Z	12.687111	54.429583	104.647957	383.8671544	12.2832883	12.85421026	5.065887	5.2	84.7059566939085	Zingster Strom	NA	91.87
2014-01-10	2014-01-10T23:00:00Z	12.687111	54.429583	104.665962	383.890376	12.28403136	12.8571996	5.056816	5.2	84.65329850872021	Zingster Strom	NA	91.87
2014-01-10	2014-01-10T23:10:00Z	12.687111	54.429583	104.604446	383.9093029	12.284637	12.85027648	5.049423	5.2	84.6006403235319	Zingster Strom	NA	91.87
2014-01-10	2014-01-10T23:20:00Z	12.687111	54.429583	104.550842	383.9297542	12.28529142	12.84437562	5.041435	5.2	84.5479821383436	Zingster Strom	NA	91.87
2014-01-10	2014-01-10T23:30:00Z	12.687111	54.429583	104.46286	383.9539166	12.28606459	12.83437445	5.031998	5.2	84.4953239531553	Zingster Strom	NA	91.87
2014-01-10	2014-01-10T23:40:00Z	12.687111	54.429583	104.455551	383.9848817	12.28705543	12.83451145	5.019905	5.2	84.442665767967	Zingster Strom	NA	91.87
2014-01-10	2014-01-10T23:50:00Z	12.687111	54.429583	104.415894	384.0222183	12.28825016	12.83088626	5.005325	5.2	84.39000758277871	Zingster Strom	NA	91.87
2014-01-11	2014-01-11T00:00:00Z	12.687111	54.429583	104.312195	381.1394771	12.1960059	12.72192146	4.993828	5.5	84.3373493975904	Zingster Strom	NA	84.34
2014-01-11	2014-01-11T00:10:00Z	12.687111	54.429583	104.234993	381.1622995	12.19673619	12.71326711	4.984825	5.5	84.3373493975904	Zingster Strom	NA	84.34
2014-01-11	2014-01-11T00:20:00Z	12.687111	54.429583	104.143181	381.1829556	12.19739716	12.7027574	4.976677	5.5	84.2973291768473	Zingster Strom	NA	84.34
2014-01-11	2014-01-11T00:30:00Z	12.687111	54.429583	104.061768	381.2000356	12.1979437	12.69339587	4.96994	5.5	84.2573089561042	Zingster Strom	NA	84.34
2014-01-11	2014-01-11T00:40:00Z	12.687111	54.429583	103.990532	381.2119314	12.19832435	12.68510239	4.965248	5.5	84.21728873536111	Zingster Strom	NA	84.34
2014-01-11	2014-01-11T00:50:00Z	12.687111	54.429583	103.953491	381.2185665	12.19853667	12.68080472	4.962631	5.5	84.17726851461791	Zingster Strom	NA	84.34
2014-01-11	2014-01-11T01:00:00Z	12.687111	54.429583	103.922752	381.2236729	12.19870006	12.67722482	4.960617	5.5	84.13724829387489	Zingster Strom	NA	84.34
2014-01-11	2014-01-11T01:10:00Z	12.687111	54.429583	103.962196	381.2342738	12.19903928	12.68238913	4.956436	5.5	84.0972280731317	Zingster Strom	NA	84.34
2014-01-11	2014-01-11T01:20:00Z	12.687111	54.429583	103.851952	381.2457244	12.19940569	12.66932094	4.95192	5.5	84.0572078523886	Zingster Strom	NA	84.34
2014-01-11	2014-01-11T01:30:00Z	12.687111	54.429583	103.896332	381.2547589	12.19969478	12.67503539	4.948357	5.5	84.01718763164551	Zingster Strom	NA	84.34
2014-01-11	2014-01-11T01:40:00Z	12.687111	54.429583	103.946785	381.2558822	12.19973072	12.68122787	4.947914	5.5	83.9771674109024	Zingster Strom	NA	84.34
2014-01-11	2014-01-11T01:50:00Z	12.687111	54.429583	103.883423	381.230752	12.19892659	12.67266251	4.957825	5.5	83.9371471901593	Zingster Strom	NA	84.34
2014-01-11	2014-01-11T02:00:00Z	12.687111	54.429583	103.846405	381.1862818	12.19750359	12.66666898	4.975365	5.5	83.8971269694162	Zingster Strom	NA	84.34
2014-01-11	2014-01-11T02:10:00Z	12.687111	54.429583	103.814377	381.1629966	12.1967585	12.66198885	4.98455	5.5	83.857106748673	Zingster Strom	NA	84.34
2014-01-11	2014-01-11T02:20:00Z	12.687111	54.429583	103.833405	381.155318	12.19651279	12.66405452	4.987579	5.5	83.81708652792989	Zingster Strom	NA	84.34
2014-01-11	2014-01-11T02:30:00Z	12.687111	54.429583	103.782677	381.1625124	12.196743	12.65810639	4.984741	5.5	83.7770663071868	Zingster Strom	NA	84.34
2014-01-11	2014-01-11T02:40:00Z	12.687111	54.429583	103.785156	381.1707514	12.19700664	12.65868237	4.981491	5.5	83.7370460864437	Zingster Strom	NA	84.34
2014-01-11	2014-01-11T02:50:00Z	12.687111	54.429583	103.766975	381.178874	12.19726655	12.65673453	4.978287	5.5	83.6970258657006	Zingster Strom	NA	84.34
2014-01-11	2014-01-11T03:00:00Z	12.687111	54.429583	103.718201	381.1941943	12.19775678	12.6512939	4.972244	5.5	83.6570056449575	Zingster Strom	NA	84.34
2014-01-11	2014-01-11T03:10:00Z	12.687111	54.429583	103.71183	381.2141955	12.1983968	12.65118055	4.964355	5.5	83.6169854242144	Zingster Strom	NA	84.34
2014-01-11	2014-01-11T03:20:00Z	12.687111	54.429583	103.701736	381.2327829	12.19899157	12.65056604	4.957024	5.5	83.5769652034713	Zingster Strom	NA	84.34
2014-01-11	2014-01-11T03:30:00Z	12.687111	54.429583	103.673126	381.2460363	12.19941567	12.64751558	4.951797	5.5	83.5369449827282	Zingster Strom	NA	84.34
2014-01-11	2014-01-11T03:40:00Z	12.687111	54.429583	103.654907	381.2541225	12.19967441	12.64556117	4.948608	5.5	83.496924761985	Zingster Strom	NA	84.34
2014-01-11	2014-01-11T03:50:00Z	12.687111	54.429583	103.581718	381.2612782	12.19990339	12.63686952	4.945786	5.5	83.4569045412419	Zingster Strom	NA	84.34
2014-01-11	2014-01-11T04:00:00Z	12.687111	54.429583	103.498581	381.2673335	12.20009715	12.62692743	4.943398	5.5	83.41688432049881	Zingster Strom	NA	84.34
2014-01-11	2014-01-11T04:10:00Z	12.687111	54.429583	103.413704	381.2699276	12.20018016	12.6166582	4.942375	5.5	83.376864099755693	Zingster Strom	NA	84.34
2014-01-11	2014-01-11T04:20:00Z	12.687111	54.429583	103.371132	381.2701989	12.20018884	12.61147331	4.942268	5.5	83.3368438790126	Zingster Strom	NA	84.34
2014-01-11	2014-01-11T04:30:00Z	12.687111	54.429583	103.357552	381.2781689	12.20044387	12.61008012	4.939125	5.5	83.2968236582695	Zingster Strom	NA	84.34
2014-01-11	2014-01-11T04:40:00Z	12.687111	54.429583	103.329399	381.288287	12.20076764	12.60697987	4.935135	5.5	83.2568034375264	Zingster Strom	NA	84.34
2014-01-11	2014-01-11T04:50:00Z	12.687111	54.429583	103.316055	381.30312730000003	12.20124251	12.60584242	4.929283	5.5	83.2167832167832	Zingster Strom	NA	84.34
2014-01-11	2014-01-11T05:00:00Z	12.687111	54.429583	103.323303	381.3223581	12.20185787	12.60736258	4.9217	5.5	83.1767629960401	Zingster Strom	NA	84.34
2014-01-11	2014-01-11T05:10:00Z	12.687111	54.429583	103.285454	381.3353813	12.2022746	12.60317472	4.916565	5.5	83.13674277529701	Zingster Strom	NA	84.34
2014-01-11	2014-01-11T05:20:00Z	12.687111	54.429583	103.321136	381.3492749	12.20271918	12.60798808	4.911087	5.5	83.0967225545539	Zingster Strom	NA	84.34
2014-01-11	2014-01-11T05:30:00Z	12.687111	54.429583	103.306725	381.3674453	12.20330061	12.6068302	4.903923	5.5	83.05670233381079	Zingster Strom	NA	84.34
2014-01-11	2014-01-11T05:40:00Z	12.687111	54.429583	103.287933	381.3930285	12.20411924	12.6053825	4.893837	5.5	83.0166821130677	Zingster Strom	NA	84.34
2014-01-11	2014-01-11T05:50:00Z	12.687111	54.429583	103.276077	381.414935	12.20482022	12.60465953	4.885201	5.5	82.9766618923246	Zingster Strom	NA	84.34
2014-01-11	2014-01-11T06:00:00Z	12.687111	54.429583	103.298172	381.4332659	12.20540679	12.6079621	4.877975	5.5	82.9366416715814	Zingster Strom	NA	84.34
2014-01-11	2014-01-11T06:10:00Z	12.687111	54.429583	103.270172	381.4456713	12.20580375	12.60495452	4.873085	5.5	82.8966214508384	Zingster Strom	NA	84.34
2014-01-11	2014-01-11T06:20:00Z	12.687111	54.429583	103.271088	381.451864	12.20600191	12.60527097	4.870644	5.5	82.8566012300952	Zingster Strom	NA	84.34
2014-01-11	2014-01-11T06:30:00Z	12.687111	54.429583	103.282425	381.4565295	12.2061512	12.60680896	4.868805	5.5	82.8165810093521	Zingster Strom	NA	84.34
2014-01-11	2014-01-11T06:40:00Z	12.687111	54.429583	103.294052	381.4594141	12.2062435	12.60832351	4.867668	5.5	82.77656078860899	Zingster Strom	NA	84.34
2014-01-11	2014-01-11T06:50:00Z	12.687111	54.429583	103.272926	381.4622987	12.20633581	12.60584014	4.866531	5.5	82.7365405678659	Zingster Strom	NA	84.34
2014-01-11	2014-01-11T07:00:00Z	12.687111	54.429583	103.225533	381.4658024	12.20644792	12.60017092	4.86515	5.5	82.6965203471228	Zingster Strom	NA	84.34
2014-01-11	2014-01-11T07:10:00Z	12.687111	54.429583	103.217995	381.4654904	12.20643793	12.5992405	4.865273	5.5	82.65650012637971	Zingster Strom	NA	84.34
2014-01-11	2014-01-11T07:20:00Z	12.687111	54.429583	103.305481	381.464988	12.20642186	12.60990281	4.865471	5.5	82.6164799056366	Zingster Strom	NA	84.34
2014-01-11	2014-01-11T07:30:00Z	12.687111	54.429583	103.244743	381.4699632	12.20658106	12.60265324	4.86351	5.5	82.57645968489349	Zingster Strom	NA	84.34
2014-01-11	2014-01-11T07:40:00Z	12.687111	54.429583	103.238823	381.4741444	12.20671485	12.60206874	4.861862	5.5	82.5364394641503	Zingster Strom	NA	84.34
2014-01-11	2014-01-11T07:50:00Z	12.687111	54.429583	103.222549	381.4752075	12.20674887	12.60011733	4.861443	5.5	82.4964192434072	Zingster Strom	NA	84.34
2014-01-11	2014-01-11T08:00:00Z	12.687111	54.429583	103.205429	381.4774934	12.20682202	12.59810303	4.860542	5.5	82.4563990226641	Zingster Strom	NA	84.34
2014-01-11	2014-01-11T08:10:00Z	12.687111	54.429583	103.281937	381.4756337	12.20676251	12.60738076	4.861275	5.5	82.416378801921	Zingster Strom	NA	84.34
2014-01-11	2014-01-11T08:20:00Z	12.687111	54.429583	103.242195	381.4744336	12.20672411	12.60248991	4.861748	5.5	82.3763585811779	Zingster Strom	NA	84.34
2014-01-11	2014-01-11T08:30:00Z	12.687111	54.429583	103.121124	381.4725765	12.20666468	12.58764982	4.86248	5.5	82.33633836043481	Zingster Strom	NA	84.34
2014-01-11	2014-01-11T08:40:00Z	12.687111	54.429583	102.973106	381.471724	12.2066374	12.56955367	4.862816	5.5	82.29631813969169	Zingster Strom	NA	84.34
2014-01-11	2014-01-11T08:50:00Z	12.687111	54.429583	102.980614	381.4637677	12.20638281	12.57020796	4.865952	5.5	82.2562979189485	Zingster Strom	NA	84.34
2014-01-11	2014-01-11T09:00:00Z	12.687111	54.429583	102.960289	381.4588535	12.20622556	12.56756511	4.867889	5.5	82.2162776982054	Zingster Strom	NA	84.34
2014-01-11	2014-01-11T09:10:00Z	12.687111	54.429583	102.989563	381.451864	12.20600191	12.57090802	4.870644	5.5	82.1762574774623	Zingster Strom	NA	84.34
2014-01-11	2014-01-11T09:20:00Z	12.687111	54.429583	102.894188	381.4474142	12.20585952	12.55912004	4.872398	5.5	82.1362372567192	Zingster Strom	NA	84.34
2014-01-11	2014-01-11T09:30:00Z	12.687111	54.429583	102.89711	381.4440451	12.20575171	12.55936576	4.873726	5.5	82.0962170359761	Zingster Strom	NA	84.34
2014-01-11	2014-01-11T09:40:00Z	12.687111	54.429583	102.849831	381.4444916	12.205766	12.5536097	4.87355	5.5	82.05619681523301	Zingster Strom	NA	84.34
2014-01-11	2014-01-11T09:50:00Z	12.687111	54.429583	102.863602	381.4461153	12.20581795	12.555344	4.87291	5.5	82.01617659448989	Zingster Strom	NA	84.34
2014-01-11	2014-01-11T10:00:00Z	12.687111	54.429583	102.771317	381.4460189	12.20581487	12.54407669	4.872948	5.5	81.9761563737468	Zingster Strom	NA	84.34
2014-01-11	2014-01-11T10:10:00Z	12.687111	54.429583	102.935837	381.4412571	12.2056625	12.56400085	4.874825	5.5	81.9361361530036	Zingster Strom	NA	84.34
2014-01-11	2014-01-11T10:20:00Z	12.687111	54.429583	102.978745	381.4362848	12.20550339	12.56907421	4.876785	5.5	81.8961159322605	Zingster Strom	NA	84.34
2014-01-11	2014-01-11T10:30:00Z	12.687111	54.429583	103.088036	381.4288137	12.20526433	12.58216728	4.87973	5.5	81.8560957115174	Zingster Strom	NA	84.34
2014-01-11	2014-01-11T10:40:00Z	12.687111	54.429583	103.104424	381.4160208	12.20485497	12.58374541	4.884773	5.5	81.8160754907743	Zingster Strom	NA	84.34
2014-01-11	2014-01-11T10:50:00Z	12.687111	54.429583	103.154144	381.4014652	12.20438921	12.58933322	4.890511	5.5	81.77605527003121	Zingster Strom	NA	84.34
2014-01-11	2014-01-11T11:00:00Z	12.687111	54.429583	103.228821	381.3836432	12.20381892	12.59785839	4.897537	5.5	81.7360350492881	Zingster Strom	NA	84.34
2014-01-11	2014-01-11T11:10:00Z	12.687111	54.429583	103.248856	381.3700959	12.20338542	12.59985584	4.902878	5.5	81.69601482854499	Zingster Strom	NA	84.34
2014-01-11	2014-01-11T11:20:00Z	12.687111	54.429583	103.22908	381.3599173	12.20305972	12.59710628	4.906891	5.5	81.6559946078019	Zingster Strom	NA	84.34
2014-01-11	2014-01-11T11:30:00Z	12.687111	54.429583	103.23098	381.3528359	12.20283312	12.59710422	4.909683	5.5	81.6159743870587	Zingster Strom	NA	84.34
2014-01-11	2014-01-11T11:40:00Z	12.687111	54.429583	103.213799	381.3501271	12.20274645	12.59491819	4.910751	5.5	81.57595416631561	Zingster Strom	NA	84.34
2014-01-11	2014-01-11T11:50:00Z	12.687111	54.429583	103.279045	381.3459473	12.2026127	12.60274186	4.912399	5.5	81.5359339455725	Zingster Strom	NA	84.34
2014-01-11	2014-01-11T12:00:00Z	12.687111	54.429583	103.278519	381.3398907	12.20241889	12.60247752	4.914787	5.5	81.49591372482939	Zingster Strom	NA	84.34
2014-01-11	2014-01-11T12:10:00Z	12.687111	54.429583	103.361038	381.331298	12.20214394	12.61226263	4.918175	5.5	81.4558935040863	Zingster Strom	NA	84.34
2014-01-11	2014-01-11T12:20:00Z	12.687111	54.429583	103.484444	381.3213133	12.20182444	12.62699018	4.922112	5.5	81.4158732833432	Zingster Strom	NA	84.34
2014-01-11	2014-01-11T12:30:00Z	12.687111	54.429583	103.613319	381.307616	12.20138614	12.64226115	4.927513	5.5	81.3758530626001	Zingster Strom	NA	84.34
2014-01-11	2014-01-11T12:40:00Z	12.687111	54.429583	103.685867	381.294013	12.20095086	12.65066169	4.932877	5.5	81.335832841857	Zingster Strom	NA	84.34
2014-01-11	2014-01-11T12:50:00Z	12.687111	54.429583	103.765205	381.27931	12.20048039	12.65985348	4.938675	5.5	81.2958126211138	Zingster Strom	NA	84.34
2014-01-11	2014-01-11T13:00:00Z	12.687111	54.429583	103.874756	381.2619755	12.1999257	12.67264305	4.945511	5.5	81.25579240037071	Zingster Strom	NA	84.34
2014-01-11	2014-01-11T13:10:00Z	12.687111	54.429583	103.884682	381.2511608	12.19957964	12.67349452	4.949776	5.5	81.21577217962759	Zingster Strom	NA	84.34
2014-01-11	2014-01-11T13:20:00Z	12.687111	54.429583	103.95031	381.2384904	12.19917421	12.68107941	4.954773	5.5	81.1757519588845	Zingster Strom	NA	84.34
2014-01-11	2014-01-11T13:30:00Z	12.687111	54.429583	104.027245	381.2280821	12.19884115	12.69011837	4.958878	5.5	81.1357317381414	Zingster Strom	NA	84.34
2014-01-11	2014-01-11T13:40:00Z	12.687111	54.429583	104.048264	381.2176563	12.19850754	12.69233533	4.96299	5.5	81.0957115173983	Zingster Strom	NA	84.34
2014-01-11	2014-01-11T13:50:00Z	12.687111	54.429583	104.061737	381.2059353	12.19813248	12.69358854	4.967613	5.5	81.0556912966552	Zingster Strom	NA	84.34
2014-01-11	2014-01-11T14:00:00Z	12.687111	54.429583	104.137405	381.1939027	12.19774745	12.70241767	4.972359	5.5	81.0156710759121	Zingster Strom	NA	84.34
2014-01-11	2014-01-11T14:10:00Z	12.687111	54.429583	104.071716	381.1856252	12.19748258	12.69412943	4.975624	5.5	80.97565085516891	Zingster Strom	NA	84.34
2014-01-11	2014-01-11T14:20:00Z	12.687111	54.429583	104.14399	381.1776166	12.19722632	12.70267816	4.978783	5.5	80.93563063442579	Zingster Strom	NA	84.34
2014-01-11	2014-01-11T14:30:00Z	12.687111	54.429583	104.178261	381.1676764	12.19690824	12.7065269	4.982704	5.5	80.8956104136827	Zingster Strom	NA	84.34
2014-01-11	2014-01-11T14:40:00Z	12.687111	54.429583	104.21183	381.1600737	12.19666497	12.71036776	4.985703	5.5	80.8555901929396	Zingster Strom	NA	84.34
2014-01-11	2014-01-11T14:50:00Z	12.687111	54.429583	104.206017	381.152532	12.19642364	12.70940729	4.988678	5.5	80.8155699721965	Zingster Strom	NA	84.34
2014-01-11	2014-01-11T15:00:00Z	12.687111	54.429583	104.216553	381.1453961	12.1961953	12.71045434	4.991493	5.5	80.7755497514534	Zingster Strom	NA	84.34
2014-01-11	2014-01-11T15:10:00Z	12.687111	54.429583	104.232994	381.1382781	12.19596753	12.71222211	4.994301	5.5	80.7355295307103	Zingster Strom	NA	84.34
2014-01-11	2014-01-11T15:20:00Z	12.687111	54.429583	104.240669	381.132496	12.19578251	12.71296528	4.996582	5.5	80.69550930996711	Zingster Strom	NA	84.34
2014-01-11	2014-01-11T15:30:00Z	12.687111	54.429583	104.252541	381.1298066	12.19569645	12.71432345	4.997643	5.5	80.655489089224	Zingster Strom	NA	84.34
2014-01-11	2014-01-11T15:40:00Z	12.687111	54.429583	104.295158	381.1253402	12.19555354	12.71937183	4.999405	5.5	80.61546886848089	Zingster Strom	NA	84.34
2014-01-11	2014-01-11T15:50:00Z	12.687111	54.429583	104.289032	381.1199056	12.19537964	12.71844337	5.001549	5.5	80.5754486477378	Zingster Strom	NA	84.34
2014-01-11	2014-01-11T16:00:00Z	12.687111	54.429583	104.36869	381.1159996	12.19525465	12.72802752	5.00309	5.5	80.5354284269947	Zingster Strom	NA	84.34
2014-01-11	2014-01-11T16:10:00Z	12.687111	54.429583	104.39006	381.1126918	12.1951488	12.73052315	5.004395	5.5	80.4954082062516	Zingster Strom	NA	84.34
2014-01-11	2014-01-11T16:20:00Z	12.687111	54.429583	104.352608	381.1114928	12.19511044	12.72591579	5.004868	5.5	80.4553879855085	Zingster Strom	NA	84.34
2014-01-11	2014-01-11T16:30:00Z	12.687111	54.429583	104.342247	381.1107198	12.1950857	12.72462644	5.005173	5.5	80.4153677647654	Zingster Strom	NA	84.34
2014-01-11	2014-01-11T16:40:00Z	12.687111	54.429583	104.326401	381.1119973	12.19512658	12.72273666	5.004669	5.5	80.3753475440222	Zingster Strom	NA	84.34
2014-01-11	2014-01-11T16:50:00Z	12.687111	54.429583	104.430977	381.1122482	12.19513461	12.73549822	5.00457	5.5	80.3353273232791	Zingster Strom	NA	84.34
2014-01-11	2014-01-11T17:00:00Z	12.687111	54.429583	104.43399	381.1097921	12.19505601	12.73578358	5.005539	5.5	80.295307102536	Zingster Strom	NA	84.34
2014-01-11	2014-01-11T17:10:00Z	12.687111	54.429583	104.471268	381.1073359	12.19497742	12.74024754	5.006508	5.5	80.2552868817929	Zingster Strom	NA	84.34
2014-01-11	2014-01-11T17:20:00Z	12.687111	54.429583	104.564415	381.1045503	12.19488829	12.7515136	5.007607	5.5	80.21526666104981	Zingster Strom	NA	84.34
2014-01-11	2014-01-11T17:30:00Z	12.687111	54.429583	104.314255	381.1053842	12.19491497	12.7210347	5.007278	5.5	80.1752464403067	Zingster Strom	NA	84.34
2014-01-11	2014-01-11T17:40:00Z	12.687111	54.429583	104.366562	381.1028876	12.19483508	12.72733011	5.008263	5.5	80.13522621956359	Zingster Strom	NA	84.34
2014-01-11	2014-01-11T17:50:00Z	12.687111	54.429583	104.393555	381.1019016	12.19480353	12.73058893	5.008652	5.5	80.0952059988205	Zingster Strom	NA	84.34
2014-01-11	2014-01-11T18:00:00Z	12.687111	54.429583	104.300797	381.1013212	12.19478496	12.7192579	5.008881	5.5	80.0551857780773	Zingster Strom	NA	84.34
2014-01-11	2014-01-11T18:10:00Z	12.687111	54.429583	104.336288	381.1002972	12.19475219	12.72355177	5.009285	5.5	80.0151655573342	Zingster Strom	NA	84.34
2014-01-11	2014-01-11T18:20:00Z	12.687111	54.429583	104.376541	381.100026	12.19474351	12.72845146	5.009392	5.5	79.9751453365911	Zingster Strom	NA	84.34
2014-01-11	2014-01-11T18:30:00Z	12.687111	54.429583	104.39727	381.0988094	12.19470458	12.73093867	5.009872	5.5	79.935125115848	Zingster Strom	NA	84.34
2014-01-11	2014-01-11T18:40:00Z	12.687111	54.429583	104.410156	381.097243	12.19465446	12.73245774	5.01049	5.5	79.89510489510491	Zingster Strom	NA	84.34
2014-01-11	2014-01-11T18:50:00Z	12.687111	54.429583	104.405472	381.0969135	12.19464391	12.73187554	5.01062	5.5	79.85508467436179	Zingster Strom	NA	84.34
2014-01-11	2014-01-11T19:00:00Z	12.687111	54.429583	104.515007	381.0948452	12.19457773	12.74516377	5.011436	5.5	79.8150644536187	Zingster Strom	NA	84.34
2014-01-11	2014-01-11T19:10:00Z	12.687111	54.429583	104.271317	381.0957526	12.19460677	12.71547708	5.011078	5.5	79.7750442328756	Zingster Strom	NA	84.34
2014-01-11	2014-01-11T19:20:00Z	12.687111	54.429583	104.338417	381.0994278	12.19472437	12.72378237	5.009628	5.5	79.7350240121324	Zingster Strom	NA	84.34
2014-01-11	2014-01-11T19:30:00Z	12.687111	54.429583	104.181992	381.1035643	12.19485673	12.70484467	5.007996	5.5	79.6950037913893	Zingster Strom	NA	84.34
2014-01-11	2014-01-11T19:40:00Z	12.687111	54.429583	104.423477	381.1398649	12.19601831	12.73550638	4.993675	5.5	79.6549835706462	Zingster Strom	NA	84.34
2014-01-11	2014-01-11T19:50:00Z	12.687111	54.429583	104.577576	381.175373	12.19715452	12.75548854	4.979668	5.5	79.6149633499031	Zingster Strom	NA	84.34
2014-01-11	2014-01-11T20:00:00Z	12.687111	54.429583	104.398643	381.1627254	12.19674982	12.7332413	4.984657	5.5	79.57494312915999	Zingster Strom	NA	84.34
2014-01-11	2014-01-11T20:10:00Z	12.687111	54.429583	104.396591	381.1502886	12.19635185	12.73257556	4.989563	5.5	79.5349229084169	Zingster Strom	NA	84.34
2014-01-11	2014-01-11T20:20:00Z	12.687111	54.429583	104.310844	381.1743107	12.19712053	12.72291937	4.980087	5.5	79.4949026876738	Zingster Strom	NA	84.34
2014-01-11	2014-01-11T20:30:00Z	12.687111	54.429583	104.027679	381.2029943	12.19803837	12.6893362	4.968773	5.5	79.45488246693071	Zingster Strom	NA	84.34
2014-01-11	2014-01-11T20:40:00Z	12.687111	54.429583	104.185928	381.1568061	12.19656041	12.70709964	4.986992	5.5	79.4148622461876	Zingster Strom	NA	84.34
2014-01-11	2014-01-11T20:50:00Z	12.687111	54.429583	104.142258	381.139652	12.1960115	12.70120176	4.993759	5.5	79.3748420254444	Zingster Strom	NA	84.34
2014-01-11	2014-01-11T21:00:00Z	12.687111	54.429583	103.719139	381.1404454	12.19603689	12.64962445	4.993446	5.5	79.3348218047013	Zingster Strom	NA	84.34
2014-01-11	2014-01-11T21:10:00Z	12.687111	54.429583	104.15609	381.1380271	12.1959595	12.70283456	4.9944	5.5	79.2948015839582	Zingster Strom	NA	84.34
2014-01-11	2014-01-11T21:20:00Z	12.687111	54.429583	104.22654	381.1385873	12.19597743	12.71144529	4.994179	5.5	79.25478136321509	Zingster Strom	NA	84.34
2014-01-11	2014-01-11T21:30:00Z	12.687111	54.429583	103.987274	381.1813128	12.19734459	12.68368614	4.9773250000000004	5.5	79.214761142472	Zingster Strom	NA	84.34
2014-01-11	2014-01-11T21:40:00Z	12.687111	54.429583	104.001511	381.2360715	12.19909681	12.68724501	4.955727	5.5	79.1747409217289	Zingster Strom	NA	84.34
2014-01-11	2014-01-11T21:50:00Z	12.687111	54.429583	103.852531	381.3101114	12.20146599	12.67153125	4.926529	5.5	79.13472070098581	Zingster Strom	NA	84.34
2014-01-11	2014-01-11T22:00:00Z	12.687111	54.429583	103.805038	381.4245367	12.20512746	12.6695372	4.881416	5.5	79.0947004802427	Zingster Strom	NA	84.34
2014-01-11	2014-01-11T22:10:00Z	12.687111	54.429583	103.912964	381.5714251	12.20982772	12.68759388	4.823524	5.5	79.05468025949949	Zingster Strom	NA	84.34
2014-01-11	2014-01-11T22:20:00Z	12.687111	54.429583	103.874359	381.6125493	12.21114364	12.68424719	4.80732	5.5	79.0146600387564	Zingster Strom	NA	84.34
2014-01-11	2014-01-11T22:30:00Z	12.687111	54.429583	103.886368	381.5246111	12.20832973	12.68279035	4.841972	5.5	78.9746398180133	Zingster Strom	NA	84.34
2014-01-11	2014-01-11T22:40:00Z	12.687111	54.429583	103.721222	381.4241105	12.20511383	12.65929321	4.881584	5.5	78.9346195972702	Zingster Strom	NA	84.34
2014-01-11	2014-01-11T22:50:00Z	12.687111	54.429583	103.493835	381.6240342	12.21151114	12.6381612	4.802795	5.5	78.8945993765271	Zingster Strom	NA	84.34
2014-01-11	2014-01-11T23:00:00Z	12.687111	54.429583	103.44548	381.5614721	12.20950923	12.63018543	4.827446	5.5	78.85457915578401	Zingster Strom	NA	84.34
2014-01-11	2014-01-11T23:10:00Z	12.687111	54.429583	103.439987	381.5262935	12.20838356	12.62835037	4.841309	5.5	78.81455893504081	Zingster Strom	NA	84.34
2014-01-11	2014-01-11T23:20:00Z	12.687111	54.429583	103.39959	381.5018432	12.20760118	12.62260957	4.850945	5.5	78.7745387142978	Zingster Strom	NA	84.34
2014-01-11	2014-01-11T23:30:00Z	12.687111	54.429583	103.447029	381.4736395	12.2066987	12.62746714	4.862061	5.5	78.7345184935546	Zingster Strom	NA	84.34
2014-01-11	2014-01-11T23:40:00Z	12.687111	54.429583	103.375778	381.4382585	12.20556654	12.61759937	4.876007	5.5	78.6944982728115	Zingster Strom	NA	84.34
2014-01-11	2014-01-11T23:50:00Z	12.687111	54.429583	103.340912	381.4039816	12.20446973	12.61221032	4.889519	5.5	78.6544780520684	Zingster Strom	NA	84.34
2014-01-12	2014-01-12T00:00:00Z	12.687111	54.429583	103.208076	381.3921178	12.2040901	12.59560659	4.894196	5.5	78.6144578313253	Zingster Strom	NA	78.61
2014-01-12	2014-01-12T00:10:00Z	12.687111	54.429583	103.107574	381.4069241	12.20456388	12.58382974	4.888359	5.5	78.6144578313253	Zingster Strom	NA	78.61
2014-01-12	2014-01-12T00:20:00Z	12.687111	54.429583	102.963409	381.418692	12.20494044	12.56662274	4.88372	5.5	78.32083579071531	Zingster Strom	NA	78.61
2014-01-12	2014-01-12T00:30:00Z	12.687111	54.429583	102.85424	381.428659	12.20525937	12.55362677	4.879791	5.5	78.02721375010529	Zingster Strom	NA	78.61
2014-01-12	2014-01-12T00:40:00Z	12.687111	54.429583	102.939056	381.397711	12.20426908	12.56295938	4.891991	5.5	77.7335917094953	Zingster Strom	NA	78.61
2014-01-12	2014-01-12T00:50:00Z	12.687111	54.429583	102.965179	381.3860605	12.20389627	12.56576364	4.896584	5.5	77.4399696688854	Zingster Strom	NA	78.61
2014-01-12	2014-01-12T01:00:00Z	12.687111	54.429583	102.931999	381.3896421	12.20401088	12.56183236	4.895172	5.5	77.1463476282754	Zingster Strom	NA	78.61
2014-01-12	2014-01-12T01:10:00Z	12.687111	54.429583	102.827278	381.4016606	12.20439546	12.54944764	4.890434	5.5	76.8527255876654	Zingster Strom	NA	78.61
2014-01-12	2014-01-12T01:20:00Z	12.687111	54.429583	102.672646	381.4780744	12.20684061	12.53308625	4.860313	5.5	76.5591035470554	Zingster Strom	NA	78.61
2014-01-12	2014-01-12T01:30:00Z	12.687111	54.429583	102.577415	381.5343678	12.20864193	12.5233093	4.838127	5.5	76.2654815064454	Zingster Strom	NA	78.61
2014-01-12	2014-01-12T01:40:00Z	12.687111	54.429583	102.677406	381.6042424	12.21087783	12.53781261	4.810593	5.5	75.9718594658354	Zingster Strom	NA	78.61
2014-01-12	2014-01-12T01:50:00Z	12.687111	54.429583	102.900871	381.636329	12.21190457	12.56615616	4.797951	5.5	75.6782374252254	Zingster Strom	NA	78.61
2014-01-12	2014-01-12T02:00:00Z	12.687111	54.429583	103.033447	381.6706268	12.21300205	12.583477	4.784439	5.5	75.3846153846154	Zingster Strom	NA	78.61
2014-01-12	2014-01-12T02:10:00Z	12.687111	54.429583	102.993927	381.7183878	12.21453035	12.58022447	4.765625	5.5	75.0909933440054	Zingster Strom	NA	78.61
2014-01-12	2014-01-12T02:20:00Z	12.687111	54.429583	103.017357	381.7778753	12.21643388	12.5850473	4.742195	5.5	74.7973713033954	Zingster Strom	NA	78.61
2014-01-12	2014-01-12T02:30:00Z	12.687111	54.429583	103.047058	381.8304545	12.21811635	12.59040944	4.721489	5.5	74.5037492627854	Zingster Strom	NA	78.61
2014-01-12	2014-01-12T02:40:00Z	12.687111	54.429583	103.179184	381.8766862	12.21959571	12.60807914	4.703285	5.5	74.2101272221754	Zingster Strom	NA	78.61
2014-01-12	2014-01-12T02:50:00Z	12.687111	54.429583	103.277122	381.9174954	12.22090155	12.62139541	4.687218	5.5	73.9165051815654	Zingster Strom	NA	78.61
2014-01-12	2014-01-12T03:00:00Z	12.687111	54.429583	103.359413	381.9638723	12.22238556	12.63298597	4.668961	5.5	73.6228831409554	Zingster Strom	NA	78.61
2014-01-12	2014-01-12T03:10:00Z	12.687111	54.429583	103.365791	382.0134359	12.22397153	12.63540487	4.649452	5.5	73.3292611003454	Zingster Strom	NA	78.61
2014-01-12	2014-01-12T03:20:00Z	12.687111	54.429583	103.290848	382.058526	12.22541436	12.62773417	4.631706	5.5	73.0356390597354	Zingster Strom	NA	78.61
2014-01-12	2014-01-12T03:30:00Z	12.687111	54.429583	103.241074	382.0953216	12.22659178	12.62286466	4.617226	5.5	72.7420170191254	Zingster Strom	NA	78.61
2014-01-12	2014-01-12T03:40:00Z	12.687111	54.429583	103.148422	382.1184909	12.22733317	12.61230122	4.608109	5.5	72.44839497851541	Zingster Strom	NA	78.61
2014-01-12	2014-01-12T03:50:00Z	12.687111	54.429583	102.972733	382.1418574	12.22808087	12.59158906	4.598915	5.5	72.15477293790549	Zingster Strom	NA	78.61
2014-01-12	2014-01-12T04:00:00Z	12.687111	54.429583	102.857185	382.1625666	12.22874354	12.57814136	4.590767	5.5	71.8611508972955	Zingster Strom	NA	78.61
2014-01-12	2014-01-12T04:10:00Z	12.687111	54.429583	102.674316	382.1902595	12.22962967	12.55668862	4.579872	5.5	71.5675288566855	Zingster Strom	NA	78.61
2014-01-12	2014-01-12T04:20:00Z	12.687111	54.429583	103.184853	382.2033301	12.23004792	12.61955697	4.57473	5.5	71.2739068160755	Zingster Strom	NA	78.61
2014-01-12	2014-01-12T04:30:00Z	12.687111	54.429583	103.166962	382.209769	12.23025396	12.61758145	4.572197	5.5	70.9802847754655	Zingster Strom	NA	78.61
2014-01-12	2014-01-12T04:40:00Z	12.687111	54.429583	103.306679	382.2211345	12.23061764	12.6350449	4.567726	5.5	70.68666273485549	Zingster Strom	NA	78.61
2014-01-12	2014-01-12T04:50:00Z	12.687111	54.429583	103.512299	382.2090318	12.23023037	12.65979262	4.572487	5.5	70.3930406942455	Zingster Strom	NA	78.61
2014-01-12	2014-01-12T05:00:00Z	12.687111	54.429583	103.63723	382.1905111	12.22963773	12.67445778	4.579773	5.5	70.09941865363551	Zingster Strom	NA	78.61
2014-01-12	2014-01-12T05:10:00Z	12.687111	54.429583	103.701759	382.1863221	12.22950368	12.68221044	4.581421	5.5	69.80579661302549	Zingster Strom	NA	78.61
2014-01-12	2014-01-12T05:20:00Z	12.687111	54.429583	103.751137	382.1886098	12.22957689	12.68832507	4.580521	5.5	69.5121745724156	Zingster Strom	NA	78.61
2014-01-12	2014-01-12T05:30:00Z	12.687111	54.429583	103.702477	382.1933809	12.229729560000001	12.68253248	4.578644	5.5	69.2185525318056	Zingster Strom	NA	78.61
2014-01-12	2014-01-12T05:40:00Z	12.687111	54.429583	103.190788	382.2312572	12.23094155	12.62120497	4.563744	5.5	68.9249304911956	Zingster Strom	NA	78.61
2014-01-12	2014-01-12T05:50:00Z	12.687111	54.429583	103.617561	382.2163045	12.23046309	12.67290755	4.569626	5.5	68.63130845058559	Zingster Strom	NA	78.61
2014-01-12	2014-01-12T06:00:00Z	12.687111	54.429583	103.582001	382.2191161	12.23055305	12.66865158	4.56852	5.5	68.3376864099756	Zingster Strom	NA	78.61
2014-01-12	2014-01-12T06:10:00Z	12.687111	54.429583	103.308746	382.240976	12.23125254	12.63595362	4.559921	5.5	68.0440643693656	Zingster Strom	NA	78.61
2014-01-12	2014-01-12T06:20:00Z	12.687111	54.429583	103.33754	382.2775375	12.23242247	12.64068446	4.54554	5.5	67.7504423287556	Zingster Strom	NA	78.61
2014-01-12	2014-01-12T06:30:00Z	12.687111	54.429583	103.27774	382.2777307	12.23242865	12.63337586	4.545464	5.5	67.45682028814561	Zingster Strom	NA	78.61
2014-01-12	2014-01-12T06:40:00Z	12.687111	54.429583	103.316727	382.289856	12.23281664	12.63854578	4.540695	5.5	67.16319824753559	Zingster Strom	NA	78.61
2014-01-12	2014-01-12T06:50:00Z	12.687111	54.429583	103.299675	382.3125718	12.23354352	12.6372107	4.531761	5.5	66.8695762069256	Zingster Strom	NA	78.61
2014-01-12	2014-01-12T07:00:00Z	12.687111	54.429583	103.263245	382.3133473	12.23356834	12.63277965	4.531456	5.5	66.57595416631561	Zingster Strom	NA	78.61
2014-01-12	2014-01-12T07:10:00Z	12.687111	54.429583	103.20755	382.3094875	12.23344483	12.62583869	4.532974	5.5	66.2823321257056	Zingster Strom	NA	78.61
2014-01-12	2014-01-12T07:20:00Z	12.687111	54.429583	103.139351	382.3257432	12.23396499	12.61803209	4.526581	5.5	65.9887100850956	Zingster Strom	NA	78.61
2014-01-12	2014-01-12T07:30:00Z	12.687111	54.429583	103.013596	382.3200601	12.23378314	12.60245994	4.528816	5.5	65.6950880444856	Zingster Strom	NA	78.61
2014-01-12	2014-01-12T07:40:00Z	12.687111	54.429583	102.973366	382.3081679	12.2334026	12.59714644	4.533493	5.5	65.4014660038756	Zingster Strom	NA	78.61
2014-01-12	2014-01-12T07:50:00Z	12.687111	54.429583	102.8927	382.3027367	12.23322881	12.58709942	4.535629	5.5	65.10784396326561	Zingster Strom	NA	78.61
2014-01-12	2014-01-12T08:00:00Z	12.687111	54.429583	102.80088	382.3165867	12.233672	12.57632247	4.530182	5.5	64.81422192265559	Zingster Strom	NA	78.61
2014-01-12	2014-01-12T08:10:00Z	12.687111	54.429583	102.861282	382.3325732	12.23418354	12.58423803	4.5238950000000004	5.5	64.5205998820456	Zingster Strom	NA	78.61
2014-01-12	2014-01-12T08:20:00Z	12.687111	54.429583	102.732063	382.3363951	12.23430584	12.56855478	4.522392	5.5	64.2269778414357	Zingster Strom	NA	78.61
2014-01-12	2014-01-12T08:30:00Z	12.687111	54.429583	102.728905	382.3397695	12.23441382	12.56827935	4.521065	5.5	63.933355800825694	Zingster Strom	NA	78.61
2014-01-12	2014-01-12T08:40:00Z	12.687111	54.429583	102.655518	382.3466964	12.23463547	12.55952841	4.518341	5.5	63.6397337602157	Zingster Strom	NA	78.61
2014-01-12	2014-01-12T08:50:00Z	12.687111	54.429583	102.572693	382.3736651	12.23549843	12.55028025	4.507736	5.5	63.3461117196057	Zingster Strom	NA	78.61
2014-01-12	2014-01-12T09:00:00Z	12.687111	54.429583	102.611229	382.3932805	12.23612611	12.55563938	4.500023	5.5	63.0524896789957	Zingster Strom	NA	78.61
2014-01-12	2014-01-12T09:10:00Z	12.687111	54.429583	102.600311	382.4042446	12.23647694	12.5546634	4.495712	5.5	62.7588676383857	Zingster Strom	NA	78.61
2014-01-12	2014-01-12T09:20:00Z	12.687111	54.429583	102.622459	382.4213971	12.2370258	12.55793679	4.488968	5.5	62.4652455977757	Zingster Strom	NA	78.61
2014-01-12	2014-01-12T09:30:00Z	12.687111	54.429583	102.760376	382.4365714	12.23751136	12.57531269	4.483002	5.5	62.171623557165695	Zingster Strom	NA	78.61
2014-01-12	2014-01-12T09:40:00Z	12.687111	54.429583	102.729866	382.4232029	12.23708359	12.57113957	4.488258	5.5	61.878001516555706	Zingster Strom	NA	78.61
2014-01-12	2014-01-12T09:50:00Z	12.687111	54.429583	102.64753	382.3988503	12.23630433	12.56026416	4.497833	5.5	61.584379475945795	Zingster Strom	NA	78.61
2014-01-12	2014-01-12T10:00:00Z	12.687111	54.429583	102.602066	382.3741101	12.23551267	12.55388879	4.507561	5.5	61.290757435335806	Zingster Strom	NA	78.61
2014-01-12	2014-01-12T10:10:00Z	12.687111	54.429583	102.585815	382.3401001	12.23442439	12.55078397	4.520935	5.5	60.9971353947258	Zingster Strom	NA	78.61
2014-01-12	2014-01-12T10:20:00Z	12.687111	54.429583	102.605972	382.319071	12.23375149	12.55255963	4.529205	5.5	60.7035133541158	Zingster Strom	NA	78.61
2014-01-12	2014-01-12T10:30:00Z	12.687111	54.429583	102.671158	382.3000009	12.23314127	12.5599078	4.536705	5.5	60.409891313505796	Zingster Strom	NA	78.61
2014-01-12	2014-01-12T10:40:00Z	12.687111	54.429583	102.703369	382.3003314	12.23315185	12.56385908	4.536575	5.5	60.116269272895806	Zingster Strom	NA	78.61
2014-01-12	2014-01-12T10:50:00Z	12.687111	54.429583	102.714905	382.3108631	12.23348885	12.56561645	4.532433	5.5	59.8226472322858	Zingster Strom	NA	78.61
2014-01-12	2014-01-12T11:00:00Z	12.687111	54.429583	102.749527	382.3222723	12.23385393	12.57022704	4.527946	5.5	59.5290251916758	Zingster Strom	NA	78.61
2014-01-12	2014-01-12T11:10:00Z	12.687111	54.429583	102.81823	382.3378878	12.2343536	12.57914583	4.521805	5.5	59.235403151065796	Zingster Strom	NA	78.61
2014-01-12	2014-01-12T11:20:00Z	12.687111	54.429583	102.88398	382.3515661	12.23479129	12.58764023	4.516426	5.5	58.9417811104559	Zingster Strom	NA	78.61
2014-01-12	2014-01-12T11:30:00Z	12.687111	54.429583	102.955124	382.362178	12.23513086	12.59669415	4.512253	5.5	58.6481590698458	Zingster Strom	NA	78.61
2014-01-12	2014-01-12T11:40:00Z	12.687111	54.429583	102.978851	382.3639251	12.23518677	12.59965475	4.511566	5.5	58.3545370292358	Zingster Strom	NA	78.61
2014-01-12	2014-01-12T11:50:00Z	12.687111	54.429583	103.084373	382.3633427	12.23516813	12.61254635	4.511795	5.5	58.0609149886259	Zingster Strom	NA	78.61
2014-01-12	2014-01-12T12:00:00Z	12.687111	54.429583	103.117027	382.3651279	12.23522526	12.61660053	4.511093	5.5	57.7672929480159	Zingster Strom	NA	78.61
2014-01-12	2014-01-12T12:10:00Z	12.687111	54.429583	103.172852	382.3695503	12.23536677	12.62357685	4.509354	5.5	57.473670907405804	Zingster Strom	NA	78.61
2014-01-12	2014-01-12T12:20:00Z	12.687111	54.429583	103.198601	382.3726758	12.23546678	12.62683054	4.508125	5.5	57.1800488667958	Zingster Strom	NA	78.61
2014-01-12	2014-01-12T12:30:00Z	12.687111	54.429583	103.296516	382.3702497	12.23538915	12.63873071	4.509079	5.5	56.8864268261858	Zingster Strom	NA	78.61
2014-01-12	2014-01-12T12:40:00Z	12.687111	54.429583	103.322937	382.3604716	12.23507626	12.64164014	4.512924	5.5	56.5928047855759	Zingster Strom	NA	78.61
2014-01-12	2014-01-12T12:50:00Z	12.687111	54.429583	103.472939	382.3602962	12.23507065	12.65998719	4.512993	5.5	56.2991827449659	Zingster Strom	NA	78.61
2014-01-12	2014-01-12T13:00:00Z	12.687111	54.429583	103.416206	382.359017	12.23502971	12.65300353	4.513496	5.5	56.0055607043559	Zingster Strom	NA	78.61
2014-01-12	2014-01-12T13:10:00Z	12.687111	54.429583	103.417992	382.3523417	12.23481611	12.65300115	4.516121	5.5	55.711938663745904	Zingster Strom	NA	78.61
2014-01-12	2014-01-12T13:20:00Z	12.687111	54.429583	103.711449	382.3148017	12.23361488	12.68765926	4.530884	5.5	55.4183166231359	Zingster Strom	NA	78.61
2014-01-12	2014-01-12T13:30:00Z	12.687111	54.429583	104.077576	382.2884194	12.23277068	12.7315712	4.54126	5.5	55.1246945825259	Zingster Strom	NA	78.61
2014-01-12	2014-01-12T13:40:00Z	12.687111	54.429583	103.860641	382.3041911	12.23327535	12.7055582	4.535057	5.5	54.8310725419159	Zingster Strom	NA	78.61
2014-01-12	2014-01-12T13:50:00Z	12.687111	54.429583	106.059471	382.3565707	12.23495143	12.97632477	4.514458	5.5	54.5374505013059	Zingster Strom	NA	78.61
2014-01-12	2014-01-12T14:00:00Z	12.687111	54.429583	106.468239	382.4294318	12.2372829	13.02881961	4.485809	5.5	54.2438284606959	Zingster Strom	NA	78.61
2014-01-12	2014-01-12T14:10:00Z	12.687111	54.429583	107.429146	382.5377459	12.24074882	13.15013193	4.44323	5.5	53.9502064200859	Zingster Strom	NA	78.61
2014-01-12	2014-01-12T14:20:00Z	12.687111	54.429583	107.738373	382.5848012	12.24225454	13.18960586	4.424736	5.5	53.656584379476	Zingster Strom	NA	78.61
2014-01-12	2014-01-12T14:30:00Z	12.687111	54.429583	106.972626	382.5926435	12.24250548	13.0961296	4.421654	5.5	53.362962338866	Zingster Strom	NA	78.61
2014-01-12	2014-01-12T14:40:00Z	12.687111	54.429583	106.596802	382.5699899	12.24178059	13.04934662	4.430557	5.5	53.069340298256	Zingster Strom	NA	78.61
2014-01-12	2014-01-12T14:50:00Z	12.687111	54.429583	106.596771	382.547414	12.24105819	13.04857277	4.43943	5.5	52.775718257646	Zingster Strom	NA	78.61
2014-01-12	2014-01-12T15:00:00Z	12.687111	54.429583	106.132469	382.5231501	12.24028178	12.99091326	4.448967	5.5	52.482096217036	Zingster Strom	NA	78.61
2014-01-12	2014-01-12T15:10:00Z	12.687111	54.429583	106.101906	382.516416	12.24006629	12.98694363	4.451614	5.5	52.188474176426	Zingster Strom	NA	78.61
2014-01-12	2014-01-12T15:20:00Z	12.687111	54.429583	106.096413	382.5000148	12.23954147	12.98571447	4.458061	5.5	51.894852135816	Zingster Strom	NA	78.61
2014-01-12	2014-01-12T15:30:00Z	12.687111	54.429583	106.100143	382.486583	12.23911167	12.98571499	4.463341	5.5	51.601230095206	Zingster Strom	NA	78.61
2014-01-12	2014-01-12T15:40:00Z	12.687111	54.429583	105.78109	382.4867	12.23911542	12.94666969	4.463295	5.5	51.307608054596	Zingster Strom	NA	78.61
2014-01-12	2014-01-12T15:50:00Z	12.687111	54.429583	104.340569	382.38548050000003	12.23587651	12.76698318	4.50309	5.5	51.0139860139861	Zingster Strom	NA	78.61
2014-01-12	2014-01-12T16:00:00Z	12.687111	54.429583	104.648438	382.3457656	12.23460569	12.80332375	4.518707	5.5	50.7203639733761	Zingster Strom	NA	78.61
2014-01-12	2014-01-12T16:10:00Z	12.687111	54.429583	104.574883	382.333659	12.23421829	12.79391946	4.523468	5.5	50.4267419327661	Zingster Strom	NA	78.61
2014-01-12	2014-01-12T16:20:00Z	12.687111	54.429583	104.506004	382.3451045	12.23458453	12.7858754	4.518967	5.5	50.1331198921561	Zingster Strom	NA	78.61
2014-01-12	2014-01-12T16:30:00Z	12.687111	54.429583	104.673729	382.3653416	12.23523209	12.80707368	4.511009	5.5	49.8394978515461	Zingster Strom	NA	78.61
2014-01-12	2014-01-12T16:40:00Z	12.687111	54.429583	104.894325	382.3852872	12.23587033	12.83473359	4.503166	5.5	49.545875810936096	Zingster Strom	NA	78.61
2014-01-12	2014-01-12T16:50:00Z	12.687111	54.429583	104.991234	382.3964622	12.23622791	12.84696668	4.498772	5.5	49.252253770326	Zingster Strom	NA	78.61
2014-01-12	2014-01-12T17:00:00Z	12.687111	54.429583	105.159294	382.4074059	12.2365781	12.86789914	4.494469	5.5	48.9586317297161	Zingster Strom	NA	78.61
2014-01-12	2014-01-12T17:10:00Z	12.687111	54.429583	105.306152	382.4144129	12.23680232	12.88610565	4.491714	5.5	48.6650096891061	Zingster Strom	NA	78.61
2014-01-12	2014-01-12T17:20:00Z	12.687111	54.429583	105.605331	382.4115592	12.236711	12.92261916	4.492836	5.5	48.371387648496096	Zingster Strom	NA	78.61
2014-01-12	2014-01-12T17:30:00Z	12.687111	54.429583	105.650902	382.4161958	12.23685937	12.9283523	4.491013	5.5	48.0777656078861	Zingster Strom	NA	78.61
2014-01-12	2014-01-12T17:40:00Z	12.687111	54.429583	105.611824	382.4307901	12.23732636	12.92406358	4.485275	5.5	47.784143567276104	Zingster Strom	NA	78.61
2014-01-12	2014-01-12T17:50:00Z	12.687111	54.429583	105.460991	382.4764916	12.23878876	12.90714791	4.467308	5.5	47.4905215266661	Zingster Strom	NA	78.61
2014-01-12	2014-01-12T18:00:00Z	12.687111	54.429583	105.333389	382.5859666	12.24229183	12.89522087	4.424278	5.5	47.1968994860561	Zingster Strom	NA	78.61
2014-01-12	2014-01-12T18:10:00Z	12.687111	54.429583	105.356773	382.7186201	12.24653658	12.90255575	4.372154	5.5	46.90327744544609	Zingster Strom	NA	78.61
2014-01-12	2014-01-12T18:20:00Z	12.687111	54.429583	105.511497	382.8300486	12.25010216	12.92526617	4.328384	5.5	46.609655404836104	Zingster Strom	NA	78.61
2014-01-12	2014-01-12T18:30:00Z	12.687111	54.429583	105.591881	382.9268193	12.25319871	12.938383	4.290382	5.5	46.3160333642261	Zingster Strom	NA	78.61
2014-01-12	2014-01-12T18:40:00Z	12.687111	54.429583	105.662216	382.9987957	12.25550186	12.94943485	4.262123	5.5	46.0224113236161	Zingster Strom	NA	78.61
2014-01-12	2014-01-12T18:50:00Z	12.687111	54.429583	105.746269	383.050124	12.25714431	12.96147279	4.241974	5.5	45.7287892830062	Zingster Strom	NA	78.61
2014-01-12	2014-01-12T19:00:00Z	12.687111	54.429583	105.824211	383.0827984	12.25818985	12.97213269	4.229149	5.5	45.4351672423962	Zingster Strom	NA	78.61
2014-01-12	2014-01-12T19:10:00Z	12.687111	54.429583	105.997192	383.1133175	12.25916642	12.99437217	4.217171	5.5	45.141545201786194	Zingster Strom	NA	78.61
2014-01-12	2014-01-12T19:20:00Z	12.687111	54.429583	106.118271	383.1360822	12.25989487	13.00998846	4.208237	5.5	44.847923161176205	Zingster Strom	NA	78.61
2014-01-12	2014-01-12T19:30:00Z	12.687111	54.429583	106.198845	383.1503344	12.26035092	13.02035107	4.202644	5.5	44.5543011205662	Zingster Strom	NA	78.61
2014-01-12	2014-01-12T19:40:00Z	12.687111	54.429583	106.444397	383.1542996	12.2604778	13.05059166	4.201088	5.5	44.2606790799562	Zingster Strom	NA	78.61
2014-01-12	2014-01-12T19:50:00Z	12.687111	54.429583	106.53373	383.1481939	12.26028243	13.06133618	4.2034840000000004	5.5	43.967057039346194	Zingster Strom	NA	78.61
2014-01-12	2014-01-12T20:00:00Z	12.687111	54.429583	106.566605	383.1424196	12.26009766	13.06516984	4.20575	5.5	43.673434998736205	Zingster Strom	NA	78.61
2014-01-12	2014-01-12T20:10:00Z	12.687111	54.429583	106.489441	383.1412346	12.26005974	13.05566908	4.206215	5.5	43.3798129581262	Zingster Strom	NA	78.61
2014-01-12	2014-01-12T20:20:00Z	12.687111	54.429583	106.351974	383.1428884	12.26011266	13.03887183	4.205566	5.5	43.086190917516305	Zingster Strom	NA	78.61
2014-01-12	2014-01-12T20:30:00Z	12.687111	54.429583	106.166992	383.1497509	12.26033225	13.01642596	4.202873	5.5	42.7925688769063	Zingster Strom	NA	78.61
2014-01-12	2014-01-12T20:40:00Z	12.687111	54.429583	106.0439	383.1621943	12.26073042	13.00175671	4.19799	5.5	42.4989468362963	Zingster Strom	NA	78.61
2014-01-12	2014-01-12T20:50:00Z	12.687111	54.429583	105.890213	383.18328760000003	12.26140538	12.98362828	4.189713	5.5	42.205324795686295	Zingster Strom	NA	78.61
2014-01-12	2014-01-12T21:00:00Z	12.687111	54.429583	105.756935	383.2101598	12.26226526	12.9681959	4.179169	5.5	41.911702755076305	Zingster Strom	NA	78.61
2014-01-12	2014-01-12T21:10:00Z	12.687111	54.429583	105.703094	383.2331648	12.26300139	12.96237189	4.170143	5.5	41.6180807144663	Zingster Strom	NA	78.61
2014-01-12	2014-01-12T21:20:00Z	12.687111	54.429583	105.562546	383.2536808	12.26365788	12.94582949	4.162094	5.5	41.3244586738563	Zingster Strom	NA	78.61
2014-01-12	2014-01-12T21:30:00Z	12.687111	54.429583	105.482506	383.2708128	12.26420608	12.93659192	4.155373	5.5	41.030836633246295	Zingster Strom	NA	78.61
2014-01-12	2014-01-12T21:40:00Z	12.687111	54.429583	105.335335	383.2891742	12.26479363	12.91916145	4.14817	5.5	40.7372145926363	Zingster Strom	NA	78.61
2014-01-12	2014-01-12T21:50:00Z	12.687111	54.429583	105.209457	383.3123573	12.26553546	12.90450325	4.139076	5.5	40.4435925520263	Zingster Strom	NA	78.61
2014-01-12	2014-01-12T22:00:00Z	12.687111	54.429583	105.112495	383.3249411	12.26593812	12.8930336	4.13414	5.5	40.1499705114163	Zingster Strom	NA	78.61
2014-01-12	2014-01-12T22:10:00Z	12.687111	54.429583	104.990837	383.3339866	12.26622757	12.87841499	4.130592	5.5	39.8563484708063	Zingster Strom	NA	78.61
2014-01-12	2014-01-12T22:20:00Z	12.687111	54.429583	104.88913	383.341551	12.26646962	12.86619327	4.127625	5.5	39.5627264301963	Zingster Strom	NA	78.61
2014-01-12	2014-01-12T22:30:00Z	12.687111	54.429583	104.800964	383.3564712	12.26694705	12.85587876	4.121773	5.5	39.2691043895863	Zingster Strom	NA	78.61
2014-01-12	2014-01-12T22:40:00Z	12.687111	54.429583	104.741333	383.3618204	12.26711822	12.84874314	4.119675	5.5	38.9754823489763	Zingster Strom	NA	78.61
2014-01-12	2014-01-12T22:50:00Z	12.687111	54.429583	104.648781	383.3560837	12.26693465	12.83719758	4.121925	5.5	38.6818603083663	Zingster Strom	NA	78.61
2014-01-12	2014-01-12T23:00:00Z	12.687111	54.429583	104.562416	383.3566854	12.2669539	12.82662337	4.121689	5.5	38.3882382677563	Zingster Strom	NA	78.61
2014-01-12	2014-01-12T23:10:00Z	12.687111	54.429583	104.477295	383.3515504	12.26678959	12.81600995	4.123703	5.5	38.0946162271463	Zingster Strom	NA	78.61
2014-01-12	2014-01-12T23:20:00Z	12.687111	54.429583	104.360222	383.3503649	12.26675166	12.80160926	4.124168	5.5	37.8009941865364	Zingster Strom	NA	78.61
2014-01-12	2014-01-12T23:30:00Z	12.687111	54.429583	104.283478	383.3585135	12.2670124	12.79246718	4.120972	5.5	37.507372145926404	Zingster Strom	NA	78.61
2014-01-12	2014-01-12T23:40:00Z	12.687111	54.429583	104.17894	383.3627357	12.26714751	12.77978424	4.119316	5.5	37.2137501053164	Zingster Strom	NA	78.61
2014-01-12	2014-01-12T23:50:00Z	12.687111	54.429583	104.059258	383.3726184	12.26746374	12.76543175	4.11544	5.5	36.920128064706404	Zingster Strom	NA	78.61
2014-01-13	2014-01-13T00:00:00Z	12.687111	54.429583	103.974548	368.365673	11.7872595	12.25574978	4.108215	7.1	36.6265060240964	Zingster Strom	NA	36.63
2014-01-13	2014-01-13T00:10:00Z	12.687111	54.429583	103.875641	368.3871979	11.78794827	12.24480682	4.099304	7.1	36.6265060240964	Zingster Strom	NA	36.63
2014-01-13	2014-01-13T00:20:00Z	12.687111	54.429583	103.819069	368.3934085	11.788147	12.23834447	4.096733	7.1	36.576796697278596	Zingster Strom	NA	36.63
2014-01-13	2014-01-13T00:30:00Z	12.687111	54.429583	103.756126	368.4015904	11.78840881	12.2311963	4.093346	7.1	36.5270873704609	Zingster Strom	NA	36.63
2014-01-13	2014-01-13T00:40:00Z	12.687111	54.429583	103.664528	368.4211099	11.78903341	12.22104584	4.085266	7.1	36.4773780436431	Zingster Strom	NA	36.63
2014-01-13	2014-01-13T00:50:00Z	12.687111	54.429583	103.601051	368.4341218	11.78944978	12.21399388	4.07988	7.1	36.4276687168254	Zingster Strom	NA	36.63
2014-01-13	2014-01-13T01:00:00Z	12.687111	54.429583	103.544891	368.4452376	11.78980547	12.20774122	4.075279	7.1	36.3779593900076	Zingster Strom	NA	36.63
2014-01-13	2014-01-13T01:10:00Z	12.687111	54.429583	103.48735	368.464426	11.79041947	12.20159267	4.067337	7.1	36.3282500631898	Zingster Strom	NA	36.63
2014-01-13	2014-01-13T01:20:00Z	12.687111	54.429583	103.433731	368.4825473	11.79099934	12.19587054	4.059837	7.1	36.2785407363721	Zingster Strom	NA	36.63
2014-01-13	2014-01-13T01:30:00Z	12.687111	54.429583	103.357246	368.5078027	11.79180748	12.18768746	4.049385	7.1	36.2288314095543	Zingster Strom	NA	36.63
2014-01-13	2014-01-13T01:40:00Z	12.687111	54.429583	103.277435	368.5554815	11.79333314	12.17985197	4.029655	7.1	36.179122082736605	Zingster Strom	NA	36.63
2014-01-13	2014-01-13T01:50:00Z	12.687111	54.429583	103.271805	368.5634084	11.79358679	12.17944996	4.026375	7.1	36.1294127559188	Zingster Strom	NA	36.63
2014-01-13	2014-01-13T02:00:00Z	12.687111	54.429583	103.186523	368.5954369	11.79461167	12.17044968	4.013123	7.1	36.079703429101	Zingster Strom	NA	36.63
2014-01-13	2014-01-13T02:10:00Z	12.687111	54.429583	103.105316	368.6340163	11.79584616	12.16214446	3.997162	7.1	36.029994102283304	Zingster Strom	NA	36.63
2014-01-13	2014-01-13T02:20:00Z	12.687111	54.429583	103.103256	368.6463904	11.79624212	12.16230971	3.992043	7.1	35.9802847754655	Zingster Strom	NA	36.63
2014-01-13	2014-01-13T02:30:00Z	12.687111	54.429583	103.089096	368.6503016	11.79636727	12.16076838	3.990425	7.1	35.9305754486478	Zingster Strom	NA	36.63
2014-01-13	2014-01-13T02:40:00Z	12.687111	54.429583	103.060822	368.6564973	11.79656553	12.1576374	3.987862	7.1	35.88086612183	Zingster Strom	NA	36.63
2014-01-13	2014-01-13T02:50:00Z	12.687111	54.429583	103.037132	368.6547834	11.79651068	12.15478628	3.988571	7.1	35.8311567950122	Zingster Strom	NA	36.63
2014-01-13	2014-01-13T03:00:00Z	12.687111	54.429583	102.971352	368.6558905	11.79654611	12.14706302	3.988113	7.1	35.7814474681945	Zingster Strom	NA	36.63
2014-01-13	2014-01-13T03:10:00Z	12.687111	54.429583	102.966049	368.6516843	11.79641152	12.14629886	3.989853	7.1	35.7317381413767	Zingster Strom	NA	36.63
2014-01-13	2014-01-13T03:20:00Z	12.687111	54.429583	102.956375	368.6406734	11.79605918	12.14479493	3.994408	7.1	35.6820288145589	Zingster Strom	NA	36.63
2014-01-13	2014-01-13T03:30:00Z	12.687111	54.429583	102.941071	368.634901	11.79587447	12.14279951	3.996796	7.1	35.6323194877412	Zingster Strom	NA	36.63
2014-01-13	2014-01-13T03:40:00Z	12.687111	54.429583	102.895927	368.62916739999997	11.795691	12.1372856	3.999168	7.1	35.5826101609234	Zingster Strom	NA	36.63
2014-01-13	2014-01-13T03:50:00Z	12.687111	54.429583	102.829803	368.6242436	11.79553345	12.1293238	4.001205	7.1	35.5329008341057	Zingster Strom	NA	36.63
2014-01-13	2014-01-13T04:00:00Z	12.687111	54.429583	102.835068	368.6188219	11.79535996	12.12976643	4.003448	7.1	35.483191507287906	Zingster Strom	NA	36.63
2014-01-13	2014-01-13T04:10:00Z	12.687111	54.429583	102.856102	368.6089553	11.79504424	12.13192273	4.00753	7.1	35.4334821804701	Zingster Strom	NA	36.63
2014-01-13	2014-01-13T04:20:00Z	12.687111	54.429583	102.767265	368.6171783	11.79530736	12.12171478	4.004128	7.1	35.3837728536524	Zingster Strom	NA	36.63
2014-01-13	2014-01-13T04:30:00Z	12.687111	54.429583	102.714157	368.6146911	11.79522778	12.11536878	4.005157	7.1	35.334063526834605	Zingster Strom	NA	36.63
2014-01-13	2014-01-13T04:40:00Z	12.687111	54.429583	102.63382	368.6280966	11.79565674	12.1063331	3.999611	7.1	35.2843542000169	Zingster Strom	NA	36.63
2014-01-13	2014-01-13T04:50:00Z	12.687111	54.429583	102.677963	368.6411714	11.79607512	12.11196964	3.994202	7.1	35.2346448731991	Zingster Strom	NA	36.63
2014-01-13	2014-01-13T05:00:00Z	12.687111	54.429583	102.649033	368.637004	11.79594176	12.10842015	3.995926	7.1	35.184935546381304	Zingster Strom	NA	36.63
2014-01-13	2014-01-13T05:10:00Z	12.687111	54.429583	102.548149	368.6763058	11.79719938	12.09780959	3.979668	7.1	35.1352262195636	Zingster Strom	NA	36.63
2014-01-13	2014-01-13T05:20:00Z	12.687111	54.429583	102.544037	368.6803455	11.79732864	12.09745705	3.977997	7.1	35.0855168927458	Zingster Strom	NA	36.63
2014-01-13	2014-01-13T05:30:00Z	12.687111	54.429583	102.456322	368.7016688	11.79801096	12.0878081	3.969177	7.1	35.035807565928096	Zingster Strom	NA	36.63
2014-01-13	2014-01-13T05:40:00Z	12.687111	54.429583	102.458801	368.7174034	11.79851445	12.08861644	3.962669	7.1	34.9860982391103	Zingster Strom	NA	36.63
2014-01-13	2014-01-13T05:50:00Z	12.687111	54.429583	102.366516	368.729154	11.79889045	12.07811308	3.957809	7.1	34.9363889122925	Zingster Strom	NA	36.63
2014-01-13	2014-01-13T06:00:00Z	12.687111	54.429583	102.349892	368.7436518	11.79935436	12.07662645	3.951813	7.1	34.886679585474795	Zingster Strom	NA	36.63
2014-01-13	2014-01-13T06:10:00Z	12.687111	54.429583	102.344254	368.7603287	11.79988801	12.07650735	3.944916	7.1	34.836970258657	Zingster Strom	NA	36.63
2014-01-13	2014-01-13T06:20:00Z	12.687111	54.429583	102.301659	368.7788153	11.80047955	12.07208635	3.937271	7.1	34.7872609318393	Zingster Strom	NA	36.63
2014-01-13	2014-01-13T06:30:00Z	12.687111	54.429583	102.256027	368.7910829	11.8008721	12.06710297	3.932198	7.1	34.737551605021494	Zingster Strom	NA	36.63
2014-01-13	2014-01-13T06:40:00Z	12.687111	54.429583	102.210548	368.8229667	11.80189235	12.06277884	3.919014	7.1	34.687842278203696	Zingster Strom	NA	36.63
2014-01-13	2014-01-13T06:50:00Z	12.687111	54.429583	102.188065	368.8655367	11.80325454	12.06151742	3.901413	7.1	34.638132951386	Zingster Strom	NA	36.63
2014-01-13	2014-01-13T07:00:00Z	12.687111	54.429583	102.190422	368.8903588	11.80404881	12.06260729	3.891151	7.1	34.5884236245682	Zingster Strom	NA	36.63
2014-01-13	2014-01-13T07:10:00Z	12.687111	54.429583	102.105309	368.8977389	11.80428497	12.05280164	3.8881	7.1	34.538714297750396	Zingster Strom	NA	36.63
2014-01-13	2014-01-13T07:20:00Z	12.687111	54.429583	102.078773	368.9261991	11.80519566	12.05059888	3.876335	7.1	34.4890049709327	Zingster Strom	NA	36.63
2014-01-13	2014-01-13T07:30:00Z	12.687111	54.429583	102.082596	368.936829	11.8055358	12.05139742	3.871941	7.1	34.4392956441149	Zingster Strom	NA	36.63
2014-01-13	2014-01-13T07:40:00Z	12.687111	54.429583	102.026352	368.9619317	11.806339060000001	12.04557705	3.861565	7.1	34.3895863172972	Zingster Strom	NA	36.63
2014-01-13	2014-01-13T07:50:00Z	12.687111	54.429583	101.995171	368.9925188	11.80731781	12.04289399	3.848923	7.1	34.3398769904794	Zingster Strom	NA	36.63
2014-01-13	2014-01-13T08:00:00Z	12.687111	54.429583	101.99157	369.0163525	11.80808046	12.04324665	3.839073	7.1	34.2901676636616	Zingster Strom	NA	36.63
2014-01-13	2014-01-13T08:10:00Z	12.687111	54.429583	102.000092	369.0189731	11.80816432	12.04433847	3.83799	7.1	34.2404583368439	Zingster Strom	NA	36.63
2014-01-13	2014-01-13T08:20:00Z	12.687111	54.429583	101.972427	369.0330055	11.80861334	12.04152962	3.832191	7.1	34.190749010026096	Zingster Strom	NA	36.63
2014-01-13	2014-01-13T08:30:00Z	12.687111	54.429583	101.90432	369.0651474	11.80964184	12.03453521	3.818909	7.1	34.1410396832084	Zingster Strom	NA	36.63
2014-01-13	2014-01-13T08:40:00Z	12.687111	54.429583	101.853897	369.114762	11.81122944	12.03019747	3.798409	7.1	34.0913303563906	Zingster Strom	NA	36.63
2014-01-13	2014-01-13T08:50:00Z	12.687111	54.429583	101.866653	369.1341715	11.81185053	12.03233679	3.79039	7.1	34.041621029572795	Zingster Strom	NA	36.63
2014-01-13	2014-01-13T09:00:00Z	12.687111	54.429583	101.83548	369.1878213	11.81356726	12.03040292	3.768227	7.1	33.9919117027551	Zingster Strom	NA	36.63
2014-01-13	2014-01-13T09:10:00Z	12.687111	54.429583	101.873756	369.2136262	11.81439298	12.03576588	3.757568	7.1	33.9422023759373	Zingster Strom	NA	36.63
2014-01-13	2014-01-13T09:20:00Z	12.687111	54.429583	101.8937	369.2381739	11.81517848	12.03892251	3.747429	7.1	33.8924930491196	Zingster Strom	NA	36.63
2014-01-13	2014-01-13T09:30:00Z	12.687111	54.429583	101.939705	369.2830825	11.8166155	12.04582298	3.728882	7.1	33.8427837223018	Zingster Strom	NA	36.63
2014-01-13	2014-01-13T09:40:00Z	12.687111	54.429583	102.007118	369.3110905	11.81751172	12.05470313	3.717316	7.1	33.793074395484	Zingster Strom	NA	36.63
2014-01-13	2014-01-13T09:50:00Z	12.687111	54.429583	101.98336	369.3475094	11.81867708	12.053084	3.702278	7.1	33.7433650686663	Zingster Strom	NA	36.63
2014-01-13	2014-01-13T10:00:00Z	12.687111	54.429583	101.940086	369.372548	11.81947829	12.04878633	3.6919400000000002	7.1	33.6936557418485	Zingster Strom	NA	36.63
2014-01-13	2014-01-13T10:10:00Z	12.687111	54.429583	101.987732	369.4044069	11.82049774	12.05545755	3.678787	7.1	33.643946415030804	Zingster Strom	NA	36.63
2014-01-13	2014-01-13T10:20:00Z	12.687111	54.429583	101.966797	369.4453071	11.82180649	12.05431743	3.661903	7.1	33.594237088213	Zingster Strom	NA	36.63
2014-01-13	2014-01-13T10:30:00Z	12.687111	54.429583	102.009727	369.4885037	11.82318873	12.06080255	3.644073	7.1	33.5445277613952	Zingster Strom	NA	36.63
2014-01-13	2014-01-13T10:40:00Z	12.687111	54.429583	102.021194	369.5156575	11.82405762	12.06304476	3.632866	7.1	33.4948184345775	Zingster Strom	NA	36.63
2014-01-13	2014-01-13T10:50:00Z	12.687111	54.429583	102.090752	369.5446645	11.82498581	12.07221694	3.620895	7.1	33.4451091077597	Zingster Strom	NA	36.63
2014-01-13	2014-01-13T11:00:00Z	12.687111	54.429583	102.128616	369.5770181	11.82602109	12.07775166	3.607544	7.1	33.3953997809419	Zingster Strom	NA	36.63
2014-01-13	2014-01-13T11:10:00Z	12.687111	54.429583	102.221893	369.608599	11.82703164	12.08981563	3.594513	7.1	33.3456904541242	Zingster Strom	NA	36.63
2014-01-13	2014-01-13T11:20:00Z	12.687111	54.429583	102.225426	369.6339146	11.82784171	12.09106157	3.584068	7.1	33.2959811273064	Zingster Strom	NA	36.63
2014-01-13	2014-01-13T11:30:00Z	12.687111	54.429583	102.337097	369.6787793	11.82927732	12.10573901	3.565559	7.1	33.2462718004887	Zingster Strom	NA	36.63
2014-01-13	2014-01-13T11:40:00Z	12.687111	54.429583	102.388237	369.6882285	11.82957969	12.11209809	3.561661	7.1	33.1965624736709	Zingster Strom	NA	36.63
2014-01-13	2014-01-13T11:50:00Z	12.687111	54.429583	102.52639	369.7084634	11.83022718	12.12910486	3.553314	7.1	33.146853146853104	Zingster Strom	NA	36.63
2014-01-13	2014-01-13T12:00:00Z	12.687111	54.429583	102.634361	369.7248131	11.83075035	12.14241502	3.54657	7.1	33.097143820035406	Zingster Strom	NA	36.63
2014-01-13	2014-01-13T12:10:00Z	12.687111	54.429583	102.728973	369.7279018	11.83084918	12.15370986	3.545296	7.1	33.0474344932176	Zingster Strom	NA	36.63
2014-01-13	2014-01-13T12:20:00Z	12.687111	54.429583	102.838516	369.7346538	11.83106524	12.16689192	3.542511	7.1	32.9977251663999	Zingster Strom	NA	36.63
2014-01-13	2014-01-13T12:30:00Z	12.687111	54.429583	102.845917	369.7426449	11.83132095	12.16803052	3.539215	7.1	32.948015839582105	Zingster Strom	NA	36.63
2014-01-13	2014-01-13T12:40:00Z	12.687111	54.429583	102.915672	369.7471957	11.83146657	12.17643332	3.537338	7.1	32.8983065127643	Zingster Strom	NA	36.63
2014-01-13	2014-01-13T12:50:00Z	12.687111	54.429583	102.996811	369.7555386	11.83173353	12.18630822	3.533897	7.1	32.8485971859466	Zingster Strom	NA	36.63
2014-01-13	2014-01-13T13:00:00Z	12.687111	54.429583	103.056992	369.759144	11.8318489	12.19354757	3.53241	7.1	32.798887859128804	Zingster Strom	NA	36.63
2014-01-13	2014-01-13T13:10:00Z	12.687111	54.429583	103.112495	369.7678024	11.83212596	12.20040028	3.528839	7.1	32.7491785323111	Zingster Strom	NA	36.63
2014-01-13	2014-01-13T13:20:00Z	12.687111	54.429583	103.159119	369.7773654	11.83243196	12.20623257	3.524895	7.1	32.6994692054933	Zingster Strom	NA	36.63
2014-01-13	2014-01-13T13:30:00Z	12.687111	54.429583	103.180328	369.7856169	11.832696	12.20901454	3.521492	7.1	32.6497598786755	Zingster Strom	NA	36.63
2014-01-13	2014-01-13T13:40:00Z	12.687111	54.429583	103.196159	369.7973094	11.83307014	12.21127388	3.51667	7.1	32.6000505518578	Zingster Strom	NA	36.63
2014-01-13	2014-01-13T13:50:00Z	12.687111	54.429583	103.238907	369.8169391	11.83369827	12.21698075	3.508575	7.1	32.55034122504	Zingster Strom	NA	36.63
2014-01-13	2014-01-13T14:00:00Z	12.687111	54.429583	103.216042	369.8305557	11.83413399	12.21472471	3.50296	7.1	32.5006318982222	Zingster Strom	NA	36.63
2014-01-13	2014-01-13T14:10:00Z	12.687111	54.429583	103.263344	369.8414712	11.83448327	12.22068317	3.498459	7.1	32.4509225714045	Zingster Strom	NA	36.63
2014-01-13	2014-01-13T14:20:00Z	12.687111	54.429583	103.312515	369.8501484	11.83476093	12.22678916	3.494881	7.1	32.40121324458671	Zingster Strom	NA	36.63
2014-01-13	2014-01-13T14:30:00Z	12.687111	54.429583	103.264793	369.8576618	11.83500135	12.22138964	3.491783	7.1	32.351503917769	Zingster Strom	NA	36.63
2014-01-13	2014-01-13T14:40:00Z	12.687111	54.429583	103.249741	369.8617702	11.83513281	12.21974398	3.490089	7.1	32.3017945909512	Zingster Strom	NA	36.63
2014-01-13	2014-01-13T14:50:00Z	12.687111	54.429583	103.264069	369.8709282	11.83542586	12.22174232	3.486313	7.1	32.2520852641335	Zingster Strom	NA	36.63
2014-01-13	2014-01-13T15:00:00Z	12.687111	54.429583	103.302238	369.8688182	11.83535834	12.22619004	3.487183	7.1	32.2023759373157	Zingster Strom	NA	36.63
2014-01-13	2014-01-13T15:10:00Z	12.687111	54.429583	103.287521	369.882587	11.83579893	12.2249033	3.481506	7.1	32.152666610497896	Zingster Strom	NA	36.63
2014-01-13	2014-01-13T15:20:00Z	12.687111	54.429583	103.319809	369.8893225	11.83601445	12.22894753	3.478729	7.1	32.1029572836802	Zingster Strom	NA	36.63
2014-01-13	2014-01-13T15:30:00Z	12.687111	54.429583	103.296402	369.8893225	11.83601445	12.22617707	3.478729	7.1	32.0532479568624	Zingster Strom	NA	36.63
2014-01-13	2014-01-13T15:40:00Z	12.687111	54.429583	103.40049	369.8842145	11.835851	12.23832793	3.480835	7.1	32.003538630044595	Zingster Strom	NA	36.63
2014-01-13	2014-01-13T15:50:00Z	12.687111	54.429583	103.40612	369.8789416	11.83568228	12.23881982	3.483009	7.1	31.953829303226897	Zingster Strom	NA	36.63
2014-01-13	2014-01-13T16:00:00Z	12.687111	54.429583	103.451813	369.8859365	11.83590611	12.24445945	3.480125	7.1	31.904119976409103	Zingster Strom	NA	36.63
2014-01-13	2014-01-13T16:10:00Z	12.687111	54.429583	103.428459	369.903941	11.83648223	12.24229117	3.472702	7.1	31.8544106495914	Zingster Strom	NA	36.63
2014-01-13	2014-01-13T16:20:00Z	12.687111	54.429583	103.480568	369.9091415	11.83664864	12.24863124	3.470558	7.1	31.804701322773596	Zingster Strom	NA	36.63
2014-01-13	2014-01-13T16:30:00Z	12.687111	54.429583	103.457085	369.9174686	11.8369151	12.24612731	3.467125	7.1	31.754991995955802	Zingster Strom	NA	36.63
2014-01-13	2014-01-13T16:40:00Z	12.687111	54.429583	103.458153	369.9333109	11.83742203	12.24677819	3.460594	7.1	31.7052826691381	Zingster Strom	NA	36.63
2014-01-13	2014-01-13T16:50:00Z	12.687111	54.429583	103.512123	369.9447655	11.83778856	12.25354626	3.455872	7.1	31.655573342320302	Zingster Strom	NA	36.63
2014-01-13	2014-01-13T17:00:00Z	12.687111	54.429583	103.390678	369.9565746	11.83816644	12.23956054	3.451004	7.1	31.6058640155025	Zingster Strom	NA	36.63
2014-01-13	2014-01-13T17:10:00Z	12.687111	54.429583	103.30242200000001	369.979915	11.8389133	12.22988418	3.441383	7.1	31.5561546886848	Zingster Strom	NA	36.63
2014-01-13	2014-01-13T17:20:00Z	12.687111	54.429583	103.206543	369.9875596	11.83915792	12.21878561	3.438232	7.1	31.506445361867	Zingster Strom	NA	36.63
2014-01-13	2014-01-13T17:30:00Z	12.687111	54.429583	103.178314	370.0068452	11.83977504	12.21608027	3.430283	7.1	31.456736035049303	Zingster Strom	NA	36.63
2014-01-13	2014-01-13T17:40:00Z	12.687111	54.429583	103.173447	370.0141944	11.8400102	12.21574665	3.427254	7.1	31.4070267082315	Zingster Strom	NA	36.63
2014-01-13	2014-01-13T17:50:00Z	12.687111	54.429583	103.147873	370.0171205	11.84010383	12.21281527	3.426048	7.1	31.3573173814138	Zingster Strom	NA	36.63
2014-01-13	2014-01-13T18:00:00Z	12.687111	54.429583	103.034889	370.0225433	11.84027736	12.19961663	3.423813	7.1	31.307608054596002	Zingster Strom	NA	36.63
2014-01-13	2014-01-13T18:10:00Z	12.687111	54.429583	103.05574	370.0345029	11.84066005	12.20247984	3.418884	7.1	31.257898727778198	Zingster Strom	NA	36.63
2014-01-13	2014-01-13T18:20:00Z	12.687111	54.429583	103.053665	370.0378344	11.84076666	12.202344	3.417511	7.1	31.208189400960503	Zingster Strom	NA	36.63
2014-01-13	2014-01-13T18:30:00Z	12.687111	54.429583	102.935089	370.0396494	11.84082473	12.18836348	3.416763	7.1	31.1584800741427	Zingster Strom	NA	36.63
2014-01-13	2014-01-13T18:40:00Z	12.687111	54.429583	102.920174	370.0396494	11.84082473	12.18659742	3.416763	7.1	31.1087707473249	Zingster Strom	NA	36.63
2014-01-13	2014-01-13T18:50:00Z	12.687111	54.429583	102.989555	370.0369269	11.84073762	12.19472298	3.417885	7.1	31.059061420507202	Zingster Strom	NA	36.63
2014-01-13	2014-01-13T19:00:00Z	12.687111	54.429583	102.986786	370.0373151	11.84075004	12.1944079	3.417725	7.1	31.0093520936894	Zingster Strom	NA	36.63
2014-01-13	2014-01-13T19:10:00Z	12.687111	54.429583	102.94368	370.0313728	11.84055989	12.18910809	3.420174	7.1	30.9596427668717	Zingster Strom	NA	36.63
2014-01-13	2014-01-13T19:20:00Z	12.687111	54.429583	103.018105	370.0215436	11.84024537	12.19759641	3.424225	7.1	30.9099334400539	Zingster Strom	NA	36.63
2014-01-13	2014-01-13T19:30:00Z	12.687111	54.429583	103.000641	370.0144346	11.84001789	12.19529432	3.427155	7.1	30.8602241132361	Zingster Strom	NA	36.63
2014-01-13	2014-01-13T19:40:00Z	12.687111	54.429583	103.057541	370.0030142	11.83965245	12.20165468	3.431862	7.1	30.8105147864184	Zingster Strom	NA	36.63
2014-01-13	2014-01-13T19:50:00Z	12.687111	54.429583	103.137527	369.992982	11.83933143	12.21079365	3.435997	7.1	30.7608054596006	Zingster Strom	NA	36.63
2014-01-13	2014-01-13T20:00:00Z	12.687111	54.429583	103.071571	369.9911114	11.83927158	12.20292321	3.436768	7.1	30.7110961327829	Zingster Strom	NA	36.63
2014-01-13	2014-01-13T20:10:00Z	12.687111	54.429583	103.002205	370.0025896	11.83963886	12.19508909	3.432037	7.1	30.661386805965098	Zingster Strom	NA	36.63
2014-01-13	2014-01-13T20:20:00Z	12.687111	54.429583	102.916611	370.0183797	11.84014413	12.18547508	3.425529	7.1	30.6116774791473	Zingster Strom	NA	36.63
2014-01-13	2014-01-13T20:30:00Z	12.687111	54.429583	102.956459	370.0105477	11.83989351	12.18993511	3.428757	7.1	30.561968152329598	Zingster Strom	NA	36.63
2014-01-13	2014-01-13T20:40:00Z	12.687111	54.429583	102.972267	370.0110111	11.83990834	12.19182203	3.428566	7.1	30.5122588255118	Zingster Strom	NA	36.63
2014-01-13	2014-01-13T20:50:00Z	12.687111	54.429583	102.843605	370.0164338	11.84008186	12.17676702	3.426331	7.1	30.4625494986941	Zingster Strom	NA	36.63
2014-01-13	2014-01-13T21:00:00Z	12.687111	54.429583	102.818169	370.035983	11.84070741	12.17439856	3.418274	7.1	30.4128401718763	Zingster Strom	NA	36.63
2014-01-13	2014-01-13T21:10:00Z	12.687111	54.429583	102.780746	370.0351678	11.84068133	12.1699406	3.41861	7.1	30.3631308450585	Zingster Strom	NA	36.63
2014-01-13	2014-01-13T21:20:00Z	12.687111	54.429583	102.743469	370.0351678	11.84068133	12.16552675	3.41861	7.1	30.3134215182408	Zingster Strom	NA	36.63
2014-01-13	2014-01-13T21:30:00Z	12.687111	54.429583	102.75927	370.0342991	11.84065353	12.16736913	3.418968	7.1	30.263712191423	Zingster Strom	NA	36.63
2014-01-13	2014-01-13T21:40:00Z	12.687111	54.429583	102.72393	370.0342991	11.84065353	12.16318464	3.418968	7.1	30.2140028646052	Zingster Strom	NA	36.63
2014-01-13	2014-01-13T21:50:00Z	12.687111	54.429583	102.683136	370.0407971	11.84086146	12.15856787	3.41629	7.1	30.1642935377875	Zingster Strom	NA	36.63
2014-01-13	2014-01-13T22:00:00Z	12.687111	54.429583	102.62648	370.0372423	11.84074771	12.15174258	3.417755	7.1	30.1145842109697	Zingster Strom	NA	36.63
2014-01-13	2014-01-13T22:10:00Z	12.687111	54.429583	102.614769	370.0265783	11.84040647	12.15000575	3.42215	7.1	30.064874884152	Zingster Strom	NA	36.63
2014-01-13	2014-01-13T22:20:00Z	12.687111	54.429583	102.626587	370.0189887	11.84016362	12.15115581	3.425278	7.1	30.0151655573342	Zingster Strom	NA	36.63
2014-01-13	2014-01-13T22:30:00Z	12.687111	54.429583	102.56237	370.0220435	11.84026136	12.14365267	3.424019	7.1	29.9654562305164	Zingster Strom	NA	36.63
2014-01-13	2014-01-13T22:40:00Z	12.687111	54.429583	102.573181	370.0057534	11.8397401	12.14439805	3.430733	7.1	29.9157469036987	Zingster Strom	NA	36.63
2014-01-13	2014-01-13T22:50:00Z	12.687111	54.429583	102.548264	369.9958521	11.83942327	12.14112303	3.434814	7.1	29.8660375768809	Zingster Strom	NA	36.63
2014-01-13	2014-01-13T23:00:00Z	12.687111	54.429583	102.51136	369.9852451	11.83908386	12.13640588	3.439186	7.1	29.816328250063197	Zingster Strom	NA	36.63
2014-01-13	2014-01-13T23:10:00Z	12.687111	54.429583	102.489616	369.9881879	11.83917803	12.1339281	3.437973	7.1	29.7666189232454	Zingster Strom	NA	36.63
2014-01-13	2014-01-13T23:20:00Z	12.687111	54.429583	102.475586	369.986856	11.83913541	12.13222339	3.438522	7.1	29.716909596427602	Zingster Strom	NA	36.63
2014-01-13	2014-01-13T23:30:00Z	12.687111	54.429583	102.383041	369.9901507	11.83924083	12.1213748	3.437164	7.1	29.6672002696099	Zingster Strom	NA	36.63
2014-01-13	2014-01-13T23:40:00Z	12.687111	54.429583	102.382156	369.986873	11.83913595	12.12116264	3.438515	7.1	29.617490942792102	Zingster Strom	NA	36.63
2014-01-13	2014-01-13T23:50:00Z	12.687111	54.429583	102.353409	369.9804706	11.83893108	12.11754955	3.441154	7.1	29.5677816159744	Zingster Strom	NA	36.63
2014-01-14	2014-01-14T00:00:00Z	12.687111	54.429583	102.409592	363.6795441	11.63730899	11.91772066	3.444862	7.8	29.5180722891566	Zingster Strom	NA	29.52
2014-01-14	2014-01-14T00:10:00Z	12.687111	54.429583	102.383873	363.6724549	11.63708215	11.91449541	3.447853	7.8	29.5180722891566	Zingster Strom	NA	29.52
2014-01-14	2014-01-14T00:20:00Z	12.687111	54.429583	102.366638	363.6696155	11.63699129	11.91239675	3.449051	7.8	29.4692054933018	Zingster Strom	NA	29.52
2014-01-14	2014-01-14T00:30:00Z	12.687111	54.429583	102.294609	363.6740097	11.6371319	11.90415858	3.447197	7.8	29.4203386974471	Zingster Strom	NA	29.52
2014-01-14	2014-01-14T00:40:00Z	12.687111	54.429583	102.351486	363.6761808	11.63720137	11.91084854	3.446281	7.8	29.3714719015923	Zingster Strom	NA	29.52
2014-01-14	2014-01-14T00:50:00Z	12.687111	54.429583	102.269783	363.6792715	11.63730027	11.90144174	3.444977	7.8	29.3226051057376	Zingster Strom	NA	29.52
2014-01-14	2014-01-14T01:00:00Z	12.687111	54.429583	102.277245	363.6813881	11.637368	11.90237938	3.444084	7.8	29.2737383098829	Zingster Strom	NA	29.52
2014-01-14	2014-01-14T01:10:00Z	12.687111	54.429583	102.221916	363.6804281	11.63733728	11.89590914	3.444489	7.8	29.224871514028102	Zingster Strom	NA	29.52
2014-01-14	2014-01-14T01:20:00Z	12.687111	54.429583	102.147461	363.6883494	11.63759075	11.88750348	3.441147	7.8	29.176004718173402	Zingster Strom	NA	29.52
2014-01-14	2014-01-14T01:30:00Z	12.687111	54.429583	102.235703	363.6776076	11.63724703	11.89742131	3.445679	7.8	29.1271379223186	Zingster Strom	NA	29.52
2014-01-14	2014-01-14T01:40:00Z	12.687111	54.429583	102.191338	363.6727441	11.6370914	11.89209941	3.447731	7.8	29.0782711264639	Zingster Strom	NA	29.52
2014-01-14	2014-01-14T01:50:00Z	12.687111	54.429583	102.198616	363.6700682	11.63700578	11.89285885	3.44886	7.8	29.0294043306091	Zingster Strom	NA	29.52
2014-01-14	2014-01-14T02:00:00Z	12.687111	54.429583	102.089409	363.670611	11.63702315	11.88016815	3.448631	7.8	28.9805375347544	Zingster Strom	NA	29.52
2014-01-14	2014-01-14T02:10:00Z	12.687111	54.429583	102.108429	363.6742088	11.63713827	11.88249907	3.447113	7.8	28.9316707388996	Zingster Strom	NA	29.52
2014-01-14	2014-01-14T02:20:00Z	12.687111	54.429583	102.053238	363.6783495	11.63727077	11.87621164	3.445366	7.8	28.8828039430449	Zingster Strom	NA	29.52
2014-01-14	2014-01-14T02:30:00Z	12.687111	54.429583	102.044319	363.6805561	11.63734138	11.87524576	3.444435	7.8	28.833937147190102	Zingster Strom	NA	29.52
2014-01-14	2014-01-14T02:40:00Z	12.687111	54.429583	102.002213	363.678186	11.63726554	11.87026838	3.445435	7.8	28.785070351335403	Zingster Strom	NA	29.52
2014-01-14	2014-01-14T02:50:00Z	12.687111	54.429583	101.971832	363.6748417	11.63715852	11.86662374	3.446846	7.8	28.7362035554806	Zingster Strom	NA	29.52
2014-01-14	2014-01-14T03:00:00Z	12.687111	54.429583	102.076935	363.6589098	11.63664872	11.87833435	3.453568	7.8	28.6873367596259	Zingster Strom	NA	29.52
2014-01-14	2014-01-14T03:10:00Z	12.687111	54.429583	101.947662	363.6504489	11.63637798	11.8630153	3.457138	7.8	28.6384699637711	Zingster Strom	NA	29.52
2014-01-14	2014-01-14T03:20:00Z	12.687111	54.429583	101.902679	363.6554946	11.63653944	11.85794543	3.455009	7.8	28.5896031679164	Zingster Strom	NA	29.52
2014-01-14	2014-01-14T03:30:00Z	12.687111	54.429583	101.876854	363.672763	11.63709201	11.855503240000001	3.447723	7.8	28.540736372061602	Zingster Strom	NA	29.52
2014-01-14	2014-01-14T03:40:00Z	12.687111	54.429583	101.842857	363.6734125	11.63711279	11.85156814	3.447449	7.8	28.491869576206902	Zingster Strom	NA	29.52
2014-01-14	2014-01-14T03:50:00Z	12.687111	54.429583	101.820335	363.6748061	11.63715739	11.84899263	3.446861	7.8	28.443002780352202	Zingster Strom	NA	29.52
2014-01-14	2014-01-14T04:00:00Z	12.687111	54.429583	101.815308	363.6628702	11.63677545	11.84801877	3.451897	7.8	28.3941359844974	Zingster Strom	NA	29.52
2014-01-14	2014-01-14T04:10:00Z	12.687111	54.429583	101.847603	363.6531246	11.6364636	11.85145925	3.456009	7.8	28.3452691886427	Zingster Strom	NA	29.52
2014-01-14	2014-01-14T04:20:00Z	12.687111	54.429583	101.763664	363.6540299	11.63649257	11.8417212	3.455627	7.8	28.2964023927879	Zingster Strom	NA	29.52
2014-01-14	2014-01-14T04:30:00Z	12.687111	54.429583	101.741112	363.6513518	11.63640688	11.83900975	3.456757	7.8	28.2475355969332	Zingster Strom	NA	29.52
2014-01-14	2014-01-14T04:40:00Z	12.687111	54.429583	101.690552	363.6512997	11.63640521	11.83312469	3.456779	7.8	28.1986688010784	Zingster Strom	NA	29.52
2014-01-14	2014-01-14T04:50:00Z	12.687111	54.429583	101.780334	363.654011	11.63649197	11.84366039	3.455635	7.8	28.1498020052237	Zingster Strom	NA	29.52
2014-01-14	2014-01-14T05:00:00Z	12.687111	54.429583	101.719002	363.6480978	11.63630275	11.83633103	3.45813	7.8	28.100935209368902	Zingster Strom	NA	29.52
2014-01-14	2014-01-14T05:10:00Z	12.687111	54.429583	101.671089	363.6483325	11.63631026	11.83076336	3.458031	7.8	28.052068413514203	Zingster Strom	NA	29.52
2014-01-14	2014-01-14T05:20:00Z	12.687111	54.429583	101.598511	363.6499251	11.63636122	11.82236974	3.457359	7.8	28.0032016176594	Zingster Strom	NA	29.52
2014-01-14	2014-01-14T05:30:00Z	12.687111	54.429583	101.555099	363.6480623	11.63630162	11.81725763	3.458145	7.8	27.9543348218047	Zingster Strom	NA	29.52
2014-01-14	2014-01-14T05:40:00Z	12.687111	54.429583	101.546989	363.6434148	11.6361529	11.81616291	3.460106	7.8	27.9054680259499	Zingster Strom	NA	29.52
2014-01-14	2014-01-14T05:50:00Z	12.687111	54.429583	101.543335	363.6409738	11.63607479	11.81565841	3.461136	7.8	27.8566012300952	Zingster Strom	NA	29.52
2014-01-14	2014-01-14T06:00:00Z	12.687111	54.429583	101.464912	363.6434503	11.63615404	11.80661346	3.460091	7.8	27.807734434240402	Zingster Strom	NA	29.52
2014-01-14	2014-01-14T06:10:00Z	12.687111	54.429583	101.447739	363.6544257	11.63650524	11.80497146	3.45546	7.8	27.758867638385702	Zingster Strom	NA	29.52
2014-01-14	2014-01-14T06:20:00Z	12.687111	54.429583	101.358047	363.6601944	11.63668983	11.79472155	3.453026	7.8	27.710000842530903	Zingster Strom	NA	29.52
2014-01-14	2014-01-14T06:30:00Z	12.687111	54.429583	101.322067	363.6609173	11.63671296	11.7905581	3.452721	7.8	27.661134046676203	Zingster Strom	NA	29.52
2014-01-14	2014-01-14T06:40:00Z	12.687111	54.429583	101.350105	363.6566867	11.63657759	11.7936836	3.454506	7.8	27.6122672508214	Zingster Strom	NA	29.52
2014-01-14	2014-01-14T06:50:00Z	12.687111	54.429583	101.170944	363.6659442	11.63687382	11.77313509	3.4506	7.8	27.5634004549667	Zingster Strom	NA	29.52
2014-01-14	2014-01-14T07:00:00Z	12.687111	54.429583	101.211861	363.6631238	11.63678357	11.77780521	3.45179	7.8	27.514533659111997	Zingster Strom	NA	29.52
2014-01-14	2014-01-14T07:10:00Z	12.687111	54.429583	101.240326	363.6524728	11.63644275	11.78077257	3.456284	7.8	27.4656668632572	Zingster Strom	NA	29.52
2014-01-14	2014-01-14T07:20:00Z	12.687111	54.429583	101.065636	363.6609007	11.63671243	11.76071743	3.452728	7.8	27.416800067402498	Zingster Strom	NA	29.52
2014-01-14	2014-01-14T07:30:00Z	12.687111	54.429583	101.053177	363.6639202	11.63680905	11.75936524	3.451454	7.8	27.367933271547702	Zingster Strom	NA	29.52
2014-01-14	2014-01-14T07:40:00Z	12.687111	54.429583	101.070061	363.6576276	11.6366077	11.7611265	3.454109	7.8	27.319066475693	Zingster Strom	NA	29.52
2014-01-14	2014-01-14T07:50:00Z	12.687111	54.429583	101.158813	363.6433247	11.63615002	11.77099124	3.460144	7.8	27.2701996798382	Zingster Strom	NA	29.52
2014-01-14	2014-01-14T08:00:00Z	12.687111	54.429583	101.094688	363.6390044	11.63601177	11.7633898	3.461967	7.8	27.2213328839835	Zingster Strom	NA	29.52
2014-01-14	2014-01-14T08:10:00Z	12.687111	54.429583	101.041458	363.63922	11.63601867	11.75720292	3.461876	7.8	27.1724660881287	Zingster Strom	NA	29.52
2014-01-14	2014-01-14T08:20:00Z	12.687111	54.429583	101.020828	363.6444813	11.63618703	11.75497248	3.459656	7.8	27.123599292273997	Zingster Strom	NA	29.52
2014-01-14	2014-01-14T08:30:00Z	12.687111	54.429583	100.747345	363.6460004	11.63623564	11.72319846	3.459015	7.8	27.0747324964192	Zingster Strom	NA	29.52
2014-01-14	2014-01-14T08:40:00Z	12.687111	54.429583	100.858093	363.6330535	11.63582135	11.73566752	3.464478	7.8	27.0258657005645	Zingster Strom	NA	29.52
2014-01-14	2014-01-14T08:50:00Z	12.687111	54.429583	100.811302	363.6210669	11.63543779	11.72983633	3.469536	7.8	26.976998904709703	Zingster Strom	NA	29.52
2014-01-14	2014-01-14T09:00:00Z	12.687111	54.429583	100.659904	363.6166733	11.63529721	11.712079	3.47139	7.8	26.928132108855	Zingster Strom	NA	29.52
2014-01-14	2014-01-14T09:10:00Z	12.687111	54.429583	100.522522	363.6136898	11.63520174	11.69599822	3.472649	7.8	26.8792653130002	Zingster Strom	NA	29.52
2014-01-14	2014-01-14T09:20:00Z	12.687111	54.429583	100.521194	363.6073626	11.63499927	11.69564019	3.475319	7.8	26.830398517145497	Zingster Strom	NA	29.52
2014-01-14	2014-01-14T09:30:00Z	12.687111	54.429583	100.507774	363.6029692	11.63485869	11.69393748	3.477173	7.8	26.7815317212907	Zingster Strom	NA	29.52
2014-01-14	2014-01-14T09:40:00Z	12.687111	54.429583	100.540962	363.5983412	11.6347106	11.69764996	3.479126	7.8	26.732664925435998	Zingster Strom	NA	29.52
2014-01-14	2014-01-14T09:50:00Z	12.687111	54.429583	100.624695	363.5953934	11.63461627	11.70729714	3.48037	7.8	26.683798129581202	Zingster Strom	NA	29.52
2014-01-14	2014-01-14T10:00:00Z	12.687111	54.429583	100.622353	363.5932796	11.63454864	11.7069566	3.481262	7.8	26.6349313337265	Zingster Strom	NA	29.52
2014-01-14	2014-01-14T10:10:00Z	12.687111	54.429583	100.654243	363.5899883	11.63444332	11.71056085	3.482651	7.8	26.5860645378718	Zingster Strom	NA	29.52
2014-01-14	2014-01-14T10:20:00Z	12.687111	54.429583	100.675919	363.5863178	11.63432586	11.71296448	3.4842	7.8	26.537197742017	Zingster Strom	NA	29.52
2014-01-14	2014-01-14T10:30:00Z	12.687111	54.429583	100.690498	363.5852159	11.63429061	11.71462515	3.484665	7.8	26.4883309461623	Zingster Strom	NA	29.52
2014-01-14	2014-01-14T10:40:00Z	12.687111	54.429583	100.546585	363.5865713	11.63433398	11.6979255	3.484093	7.8	26.439464150307497	Zingster Strom	NA	29.52
2014-01-14	2014-01-14T10:50:00Z	12.687111	54.429583	100.647034	363.5946161	11.6345914	11.70987116	3.480698	7.8	26.390597354452797	Zingster Strom	NA	29.52
2014-01-14	2014-01-14T11:00:00Z	12.687111	54.429583	100.481514	363.5842942	11.63426111	11.69028171	3.485054	7.8	26.341730558597998	Zingster Strom	NA	29.52
2014-01-14	2014-01-14T11:10:00Z	12.687111	54.429583	100.371704	363.5648429	11.6336387	11.6768814	3.493263	7.8	26.2928637627433	Zingster Strom	NA	29.52
2014-01-14	2014-01-14T11:20:00Z	12.687111	54.429583	100.428246	363.5582797	11.63342868	11.68324837	3.496033	7.8	26.2439969668885	Zingster Strom	NA	29.52
2014-01-14	2014-01-14T11:30:00Z	12.687111	54.429583	100.604652	363.5268273	11.63242224	11.70275792	3.509308	7.8	26.1951301710338	Zingster Strom	NA	29.52
2014-01-14	2014-01-14T11:40:00Z	12.687111	54.429583	100.575676	363.5186395	11.63216024	11.6991238	3.512764	7.8	26.146263375179	Zingster Strom	NA	29.52
2014-01-14	2014-01-14T11:50:00Z	12.687111	54.429583	100.764503	363.5208997	11.63223256	11.72116133	3.51181	7.8	26.0973965793243	Zingster Strom	NA	29.52
2014-01-14	2014-01-14T12:00:00Z	12.687111	54.429583	100.879646	363.5239535	11.63233028	11.73465361	3.510521	7.8	26.048529783469498	Zingster Strom	NA	29.52
2014-01-14	2014-01-14T12:10:00Z	12.687111	54.429583	100.886322	363.5416872	11.63289774	11.73600267	3.503036	7.8	25.999662987614798	Zingster Strom	NA	29.52
2014-01-14	2014-01-14T12:20:00Z	12.687111	54.429583	100.810959	363.536733	11.63273921	11.72707596	3.505127	7.8	25.95079619176	Zingster Strom	NA	29.52
2014-01-14	2014-01-14T12:30:00Z	12.687111	54.429583	100.968399	363.5252921	11.63237312	11.7450209	3.509956	7.8	25.9019293959053	Zingster Strom	NA	29.52
2014-01-14	2014-01-14T12:40:00Z	12.687111	54.429583	101.041374	363.5206106	11.63222332	11.75335826	3.511932	7.8	25.8530626000505	Zingster Strom	NA	29.52
2014-01-14	2014-01-14T12:50:00Z	12.687111	54.429583	101.15873	363.5206106	11.63222332	11.76700938	3.511932	7.8	25.8041958041958	Zingster Strom	NA	29.52
2014-01-14	2014-01-14T13:00:00Z	12.687111	54.429583	101.233841	363.5112479	11.63192372	11.77544316	3.515884	7.8	25.755329008340997	Zingster Strom	NA	29.52
2014-01-14	2014-01-14T13:10:00Z	12.687111	54.429583	101.098839	363.5061141	11.63175944	11.75957375	3.518051	7.8	25.706462212486297	Zingster Strom	NA	29.52
2014-01-14	2014-01-14T13:20:00Z	12.687111	54.429583	101.381783	363.5091868	11.63185777	11.7925848	3.516754	7.8	25.657595416631498	Zingster Strom	NA	29.52
2014-01-14	2014-01-14T13:30:00Z	12.687111	54.429583	101.385986	363.5075948	11.63180682	11.79302204	3.517426	7.8	25.608728620776798	Zingster Strom	NA	29.52
2014-01-14	2014-01-14T13:40:00Z	12.687111	54.429583	101.31514	363.4991918	11.63153794	11.78450895	3.520973	7.8	25.559861824922	Zingster Strom	NA	29.52
2014-01-14	2014-01-14T13:50:00Z	12.687111	54.429583	101.525116	363.4963727	11.63144773	11.8088408	3.522163	7.8	25.5109950290673	Zingster Strom	NA	29.52
2014-01-14	2014-01-14T14:00:00Z	12.687111	54.429583	101.49276	363.4898651	11.6312395	11.80486599	3.52491	7.8	25.4621282332126	Zingster Strom	NA	29.52
2014-01-14	2014-01-14T14:10:00Z	12.687111	54.429583	101.363205	363.4812991	11.63096539	11.7895193	3.528526	7.8	25.4132614373578	Zingster Strom	NA	29.52
2014-01-14	2014-01-14T14:20:00Z	12.687111	54.429583	101.273857	363.4770162	11.63082835	11.77898847	3.530334	7.8	25.3643946415031	Zingster Strom	NA	29.52
2014-01-14	2014-01-14T14:30:00Z	12.687111	54.429583	101.435448	363.4699476	11.63060216	11.7975534	3.533318	7.8	25.315527845648298	Zingster Strom	NA	29.52
2014-01-14	2014-01-14T14:40:00Z	12.687111	54.429583	101.476517	363.4602616	11.63029222	11.80201546	3.537407	7.8	25.266661049793598	Zingster Strom	NA	29.52
2014-01-14	2014-01-14T14:50:00Z	12.687111	54.429583	101.51371	363.4566303	11.63017602	11.80622316	3.53894	7.8	25.2177942539388	Zingster Strom	NA	29.52
2014-01-14	2014-01-14T15:00:00Z	12.687111	54.429583	101.550087	363.4630094	11.63038014	11.81066116	3.536247	7.8	25.1689274580841	Zingster Strom	NA	29.52
2014-01-14	2014-01-14T15:10:00Z	12.687111	54.429583	101.682114	363.4629004	11.63037666	11.82601285	3.536293	7.8	25.1200606622293	Zingster Strom	NA	29.52
2014-01-14	2014-01-14T15:20:00Z	12.687111	54.429583	101.722717	363.4599916	11.63028358	11.83064045	3.537521	7.8	25.0711938663746	Zingster Strom	NA	29.52
2014-01-14	2014-01-14T15:30:00Z	12.687111	54.429583	101.856277	363.4472858	11.62987701	11.84575974	3.542885	7.8	25.0223270705198	Zingster Strom	NA	29.52
2014-01-14	2014-01-14T15:40:00Z	12.687111	54.429583	102.004875	363.4364067	11.62952889	11.86268641	3.547478	7.8	24.9734602746651	Zingster Strom	NA	29.52
2014-01-14	2014-01-14T15:50:00Z	12.687111	54.429583	102.063522	363.4388464	11.62960696	11.86958645	3.546448	7.8	24.924593478810298	Zingster Strom	NA	29.52
2014-01-14	2014-01-14T16:00:00Z	12.687111	54.429583	102.115211	363.4477927	11.62989323	11.875890010000001	3.542671	7.8	24.875726682955598	Zingster Strom	NA	29.52
2014-01-14	2014-01-14T16:10:00Z	12.687111	54.429583	102.543221	363.4520943	11.63003087	11.92580826	3.540855	7.8	24.8268598871008	Zingster Strom	NA	29.52
2014-01-14	2014-01-14T16:20:00Z	12.687111	54.429583	102.483536	363.4533047	11.63006961	11.91890657	3.540344	7.8	24.7779930912461	Zingster Strom	NA	29.52
2014-01-14	2014-01-14T16:30:00Z	12.687111	54.429583	102.340508	363.4624835	11.63036332	11.9025729	3.536469	7.8	24.7291262953913	Zingster Strom	NA	29.52
2014-01-14	2014-01-14T16:40:00Z	12.687111	54.429583	102.475082	363.4598992	11.63028062	11.9181396	3.53756	7.8	24.6802594995366	Zingster Strom	NA	29.52
2014-01-14	2014-01-14T16:50:00Z	12.687111	54.429583	102.552948	363.4538826	11.6300881	11.9269982	3.5401	7.8	24.631392703681797	Zingster Strom	NA	29.52
2014-01-14	2014-01-14T17:00:00Z	12.687111	54.429583	102.402725	363.4583453	11.6302309	11.90967337	3.538216	7.8	24.582525907827097	Zingster Strom	NA	29.52
2014-01-14	2014-01-14T17:10:00Z	12.687111	54.429583	102.336266	363.463026	11.63038068	11.9020973	3.53624	7.8	24.533659111972298	Zingster Strom	NA	29.52
2014-01-14	2014-01-14T17:20:00Z	12.687111	54.429583	102.21962	363.460823	11.63031018	11.88845887	3.53717	7.8	24.4847923161176	Zingster Strom	NA	29.52
2014-01-14	2014-01-14T17:30:00Z	12.687111	54.429583	102.252434	363.4608941	11.63031246	11.89227757	3.53714	7.8	24.4359255202629	Zingster Strom	NA	29.52
2014-01-14	2014-01-14T17:40:00Z	12.687111	54.429583	102.281364	363.4711604	11.63064097	11.89597822	3.532806	7.8	24.3870587244081	Zingster Strom	NA	29.52
2014-01-14	2014-01-14T17:50:00Z	12.687111	54.429583	102.411285	363.4727499	11.63069183	11.911140960000001	3.532135	7.8	24.3381919285534	Zingster Strom	NA	29.52
2014-01-14	2014-01-14T18:00:00Z	12.687111	54.429583	102.399277	363.4766538	11.63081675	11.90987226	3.530487	7.8	24.2893251326986	Zingster Strom	NA	29.52
2014-01-14	2014-01-14T18:10:00Z	12.687111	54.429583	102.380455	363.4963727	11.63144773	11.90832911	3.522163	7.8	24.2404583368439	Zingster Strom	NA	29.52
2014-01-14	2014-01-14T18:20:00Z	12.687111	54.429583	102.153694	363.4962092	11.6314425	11.88194818	3.522232	7.8	24.191591540989098	Zingster Strom	NA	29.52
2014-01-14	2014-01-14T18:30:00Z	12.687111	54.429583	102.210907	363.4820382	11.63098904	11.8881394	3.528214	7.8	24.142724745134398	Zingster Strom	NA	29.52
2014-01-14	2014-01-14T18:40:00Z	12.687111	54.429583	102.361465	363.4877331	11.63117127	11.90583731	3.52581	7.8	24.0938579492796	Zingster Strom	NA	29.52
2014-01-14	2014-01-14T18:50:00Z	12.687111	54.429583	102.3265	363.4887636	11.63120425	11.90180422	3.525375	7.8	24.0449911534249	Zingster Strom	NA	29.52
2014-01-14	2014-01-14T19:00:00Z	12.687111	54.429583	102.388786	363.4884912	11.63119553	11.9090399	3.52549	7.8	23.9961243575701	Zingster Strom	NA	29.52
2014-01-14	2014-01-14T19:10:00Z	12.687111	54.429583	102.360107	363.4880766	11.63118227	11.90569061	3.525665	7.8	23.9472575617154	Zingster Strom	NA	29.52
2014-01-14	2014-01-14T19:20:00Z	12.687111	54.429583	102.295265	363.4749719	11.63076293	11.89771976	3.531197	7.8	23.8983907658606	Zingster Strom	NA	29.52
2014-01-14	2014-01-14T19:30:00Z	12.687111	54.429583	102.36795	363.4792382	11.63089945	11.90631333	3.529396	7.8	23.8495239700059	Zingster Strom	NA	29.52
2014-01-14	2014-01-14T19:40:00Z	12.687111	54.429583	102.215729	363.4734724	11.63071495	11.88842007	3.53183	7.8	23.800657174151098	Zingster Strom	NA	29.52
2014-01-14	2014-01-14T19:50:00Z	12.687111	54.429583	102.0298	363.4640019	11.6304119	11.86648601	3.535828	7.8	23.7517903782964	Zingster Strom	NA	29.52
2014-01-14	2014-01-14T20:00:00Z	12.687111	54.429583	101.944435	363.4550386	11.63012509	11.85626531	3.539612	7.8	23.7029235824416	Zingster Strom	NA	29.52
2014-01-14	2014-01-14T20:10:00Z	12.687111	54.429583	101.802765	363.4467623	11.62986026	11.83951931	3.543106	7.8	23.6540567865869	Zingster Strom	NA	29.52
2014-01-14	2014-01-14T20:20:00Z	12.687111	54.429583	101.750183	363.4450095	11.62980417	11.83334703	3.543846	7.8	23.6051899907322	Zingster Strom	NA	29.52
2014-01-14	2014-01-14T20:30:00Z	12.687111	54.429583	101.615334	363.4399501	11.62964228	11.81749984	3.545982	7.8	23.5563231948774	Zingster Strom	NA	29.52
2014-01-14	2014-01-14T20:40:00Z	12.687111	54.429583	101.688255	363.4423709	11.62971974	11.82605906	3.54496	7.8	23.5074563990227	Zingster Strom	NA	29.52
2014-01-14	2014-01-14T20:50:00Z	12.687111	54.429583	101.625969	363.4444316	11.62978568	11.81888239	3.54409	7.8	23.458589603167898	Zingster Strom	NA	29.52
2014-01-14	2014-01-14T21:00:00Z	12.687111	54.429583	101.412415	363.4328656	11.62941558	11.79367119	3.548973	7.8	23.4097228073132	Zingster Strom	NA	29.52
[truncated: 214,952 more rows]
